# Supplementary material for: DMP1-Cre expressing cells mediate the gain in bone mass and strength, but not the increase in bone remodeling, induced by ligands of the parathyroid hormone receptor
Source: Bone Res. 2026 Jul 30;14:77. doi: 10.1038/s41413-026-00555-z (PMC13424361; doi:10.1038/s41413-026-00555-z)
Supplement: Supplementary file 4 — Raw data for Figure 1b and supplementary figure 1d Glucose concentration timepoints [file 41413_2026_555_MOESM4_ESM.xlsx]

## Sheet: 3-way ANOVA results
Data transformation	Figure number & Outcome variable	Output type	Output label	Mean or Difference	SD for mean, SE for Difference	Lower limit of 95% CI	Upper limit of 95% CI	Effect size	t-value	degrees of freedom	unadjusted p-value	***: p<=0.05, *p<=0.10	FDR-adjusted p-value	***: p<=0.05, *p<=0.10
	Fig. 1b. Fasting Glucose	Group mean	LFD / CRE+ / Time 0	201.56	28.3906	192.36	210.77
	Fig. 1b. Fasting Glucose	Group mean	LFD / CRE+ / Time 1	201.29	23.2135	193.77	208.82
	Fig. 1b. Fasting Glucose	Group mean	LFD / CRE+ / Time 2	193.49	30.0247	183.75	203.22
	Fig. 1b. Fasting Glucose	Group mean	LFD / CRE+ / Time 3	184.99	31.8561	174.8	195.18
	Fig. 1b. Fasting Glucose	Group mean	LFD / CRE+ / Time 4	212.75	25.2906	196.68	228.82
	Fig. 1b. Fasting Glucose	Group mean	LFD / CRE- / Time 0	221.84	37.3938	210.86	232.82
	Fig. 1b. Fasting Glucose	Group mean	LFD / CRE- / Time 1	209.33	29.4717	200.48	218.19
	Fig. 1b. Fasting Glucose	Group mean	LFD / CRE- / Time 2	219.41	36.1361	208.68	230.14
	Fig. 1b. Fasting Glucose	Group mean	LFD / CRE- / Time 3	197.77	36.7176	186.99	208.55
	Fig. 1b. Fasting Glucose	Group mean	LFD / CRE- / Time 4	212.64	35.9666	191.88	233.41
	Fig. 1b. Fasting Glucose	Group mean	T2DM / CRE+ / Time 0	213.65	30.1385	203.88	223.42
	Fig. 1b. Fasting Glucose	Group mean	T2DM / CRE+ / Time 1	243.23	34.9236	232.34	254.11
	Fig. 1b. Fasting Glucose	Group mean	T2DM / CRE+ / Time 2	501.73	46.6507	487.01	516.46
	Fig. 1b. Fasting Glucose	Group mean	T2DM / CRE+ / Time 3	490.29	45.8012	475.45	505.14
	Fig. 1b. Fasting Glucose	Group mean	T2DM / CRE+ / Time 4	484.57	46.1189	457.94	511.2
	Fig. 1b. Fasting Glucose	Group mean	T2DM / CRE- / Time 0	215.93	29.9438	207.04	224.83
	Fig. 1b. Fasting Glucose	Group mean	T2DM / CRE- / Time 1	238.83	34.1691	228.8	248.86
	Fig. 1b. Fasting Glucose	Group mean	T2DM / CRE- / Time 2	526.05	63.1987	507.29	544.82
	Fig. 1b. Fasting Glucose	Group mean	T2DM / CRE- / Time 3	501.29	58.2506	484.38	518.21
	Fig. 1b. Fasting Glucose	Group mean	T2DM / CRE- / Time 4	519.09	78.6218	478.66	559.51
	Fig. 1b. Fasting Glucose	Model mean	LFD / CRE+ / Time 0	201.56	6.46
	Fig. 1b. Fasting Glucose	Model mean	LFD / CRE+ / Time 1	201.29	6.46
	Fig. 1b. Fasting Glucose	Model mean	LFD / CRE+ / Time 2	193.49	6.46
	Fig. 1b. Fasting Glucose	Model mean	LFD / CRE+ / Time 3	184.99	6.37874
	Fig. 1b. Fasting Glucose	Model mean	LFD / CRE+ / Time 4	212.75	11.6459
	Fig. 1b. Fasting Glucose	Model mean	LFD / CRE- / Time 0	221.84	5.88459
	Fig. 1b. Fasting Glucose	Model mean	LFD / CRE- / Time 1	209.33	6.01393
	Fig. 1b. Fasting Glucose	Model mean	LFD / CRE- / Time 2	219.41	5.9482
	Fig. 1b. Fasting Glucose	Model mean	LFD / CRE- / Time 3	197.77	5.88459
	Fig. 1b. Fasting Glucose	Model mean	LFD / CRE- / Time 4	212.64	10.782
	Fig. 1b. Fasting Glucose	Model mean	T2DM / CRE+ / Time 0	213.65	6.46
	Fig. 1b. Fasting Glucose	Model mean	T2DM / CRE+ / Time 1	243.23	6.22501
	Fig. 1b. Fasting Glucose	Model mean	T2DM / CRE+ / Time 2	501.73	6.30047
	Fig. 1b. Fasting Glucose	Model mean	T2DM / CRE+ / Time 3	490.29	6.46
	Fig. 1b. Fasting Glucose	Model mean	T2DM / CRE+ / Time 4	484.57	10.782
	Fig. 1b. Fasting Glucose	Model mean	T2DM / CRE- / Time 0	215.93	5.9482
	Fig. 1b. Fasting Glucose	Model mean	T2DM / CRE- / Time 1	238.83	5.88459
	Fig. 1b. Fasting Glucose	Model mean	T2DM / CRE- / Time 2	526.05	5.9482
	Fig. 1b. Fasting Glucose	Model mean	T2DM / CRE- / Time 3	501.29	5.82297
	Fig. 1b. Fasting Glucose	Model mean	T2DM / CRE- / Time 4	519.09	9.78454
	Fig. 1b. Fasting Glucose	Tested difference	CRE+ vs. CRE- in LFD/Time 0	-20.2763	8.73842	-37.4319	-3.1208	0.42	-2.32	727	0.0206	***	0.0343	***
	Fig. 1b. Fasting Glucose	Tested difference	CRE+ vs. CRE- in LFD/Time 1	-8.0385	8.82604	-25.366	9.2891	0.17	-0.91	727	0.3627		0.4534
	Fig. 1b. Fasting Glucose	Tested difference	CRE+ vs. CRE- in LFD/Time 2	-25.9259	8.78139	-43.1658	-8.686	0.54	-2.95	727	0.0033	***	0.0072	***
	Fig. 1b. Fasting Glucose	Tested difference	CRE+ vs. CRE- in LFD/Time 3	-12.7785	8.67852	-29.8164	4.2595	0.27	-1.47	727	0.1413		0.2174
	Fig. 1b. Fasting Glucose	Tested difference	CRE+ vs. CRE- in LFD/Time 4	0.1071	15.8707	-31.0508	31.2651	0	0.01	727	0.9946		0.9946
	Fig. 1b. Fasting Glucose	Tested difference	CRE+ vs. CRE- in T2DM/Time 0	-2.2809	8.78139	-19.5208	14.959	0.05	-0.26	727	0.7951		0.837
	Fig. 1b. Fasting Glucose	Tested difference	CRE+ vs. CRE- in T2DM/Time 1	4.3964	8.56616	-12.421	21.2138	0.09	0.51	727	0.6079		0.6755
	Fig. 1b. Fasting Glucose	Tested difference	CRE+ vs. CRE- in T2DM/Time 2	-24.3226	8.6647	-41.3335	-7.3118	0.51	-2.81	727	0.0051	***	0.0103	***
	Fig. 1b. Fasting Glucose	Tested difference	CRE+ vs. CRE- in T2DM/Time 3	-10.9968	8.69704	-28.0711	6.0775	0.23	-1.26	727	0.2065		0.2753
	Fig. 1b. Fasting Glucose	Tested difference	CRE+ vs. CRE- in T2DM/Time 4	-34.5168	14.5599	-63.1012	-5.9324	0.43	-2.37	727	0.018	***	0.0328	***
	Fig. 1b. Fasting Glucose	Tested difference	T2DM vs. LFD in CRE+/Time 0	12.0897	9.13582	-5.846	30.0255	0.24	1.32	727	0.1861		0.2659
	Fig. 1b. Fasting Glucose	Tested difference	T2DM vs. LFD in CRE+/Time 1	41.9313	8.9712	24.3188	59.5439	0.85	4.67	727	<.0001	***	<.0001	***
	Fig. 1b. Fasting Glucose	Tested difference	T2DM vs. LFD in CRE+/Time 2	308.24	9.02372	290.53	325.96	6.24	34.16	727	<.0001	***	<.0001	***
	Fig. 1b. Fasting Glucose	Tested difference	T2DM vs. LFD in CRE+/Time 3	305.31	9.07854	287.48	323.13	6.14	33.63	727	<.0001	***	<.0001	***
	Fig. 1b. Fasting Glucose	Tested difference	T2DM vs. LFD in CRE+/Time 4	271.82	15.8707	240.66	302.98	3.13	17.13	727	<.0001	***	<.0001	***
	Fig. 1b. Fasting Glucose	Tested difference	T2DM vs. LFD in CRE-/Time 0	-5.9056	8.36717	-22.3323	10.5211	0.13	-0.71	727	0.4805		0.5653
	Fig. 1b. Fasting Glucose	Tested difference	T2DM vs. LFD in CRE-/Time 1	29.4965	8.41402	12.9778	46.0151	0.64	3.51	727	0.0005	***	0.0012	***
	Fig. 1b. Fasting Glucose	Tested difference	T2DM vs. LFD in CRE-/Time 2	306.64	8.41203	290.13	323.16	6.66	36.45	727	<.0001	***	<.0001	***
	Fig. 1b. Fasting Glucose	Tested difference	T2DM vs. LFD in CRE-/Time 3	303.53	8.2786	287.27	319.78	6.69	36.66	727	<.0001	***	<.0001	***
	Fig. 1b. Fasting Glucose	Tested difference	T2DM vs. LFD in CRE-/Time 4	306.45	14.5599	277.86	335.03	3.84	21.05	727	<.0001	***	<.0001	***

## Sheet: Means table
Variable	Label	CRE	Stats	C / Time 0	C / Time 1	C / Time 2	C / Time 3	C / Time 4	DM / Time 0	DM / Time 1	DM / Time 2	DM / Time 3	DM / Time 4
fast_glucose	Fasting glucose	1)CRE-	mean +/- sd	221.84 +/- 37.3	209.33 +/- 29.4	219.41 +/- 36.1	197.77 +/- 36.7	212.64 +/- 35.9	215.93 +/- 29.9	238.83 +/- 34.1	526.05 +/- 63.2	501.29 +/- 58.2	519.09 +/- 78.6
fast_glucose	Fasting glucose	1)CRE-	n	47	45	46	47	14	46	47	46	48	17
fast_glucose	Fasting glucose	2)CRE+	mean +/- sd	201.56 +/- 28.3	201.29 +/- 23.2	193.49 +/- 30.0	184.99 +/- 31.8	212.75 +/- 25.2	213.65 +/- 30.1	243.23 +/- 34.9	501.73 +/- 46.6	490.29 +/- 45.8	484.57 +/- 46.1
fast_glucose	Fasting glucose	2)CRE+	n	39	39	39	40	12	39	42	41	39	14

## Sheet: Analysis Dataset
ID	Group	Cre	Treatment	Timepoint	Label	Variable
441	1)LFD	1)CRE-	1)VEH	0	Fasting glucose	186
445	1)LFD	1)CRE-	1)VEH	0	Fasting glucose	258
447	1)LFD	1)CRE-	1)VEH	0	Fasting glucose	146.5
471	1)LFD	1)CRE-	1)VEH	0	Fasting glucose	217
477	1)LFD	1)CRE-	1)VEH	0	Fasting glucose	259
497	1)LFD	1)CRE-	1)VEH	0	Fasting glucose	171
521	1)LFD	1)CRE-	1)VEH	0	Fasting glucose	221
535	1)LFD	1)CRE-	1)VEH	0	Fasting glucose	215.5
538	1)LFD	1)CRE-	1)VEH	0	Fasting glucose	241
540	1)LFD	1)CRE-	1)VEH	0	Fasting glucose	155.5
570	1)LFD	1)CRE-	1)VEH	0	Fasting glucose	213
716	1)LFD	1)CRE-	1)VEH	0	Fasting glucose	227.5
736	1)LFD	1)CRE-	1)VEH	0	Fasting glucose	185.5
738	1)LFD	1)CRE-	1)VEH	0	Fasting glucose	280.5
812	1)LFD	1)CRE-	1)VEH	0	Fasting glucose	260.5
441	1)LFD	1)CRE-	1)VEH	1	Fasting glucose	231
445	1)LFD	1)CRE-	1)VEH	1	Fasting glucose	180.5
447	1)LFD	1)CRE-	1)VEH	1	Fasting glucose	245
471	1)LFD	1)CRE-	1)VEH	1	Fasting glucose	183.5
477	1)LFD	1)CRE-	1)VEH	1	Fasting glucose	163.5
497	1)LFD	1)CRE-	1)VEH	1	Fasting glucose	166
521	1)LFD	1)CRE-	1)VEH	1	Fasting glucose	254.5
535	1)LFD	1)CRE-	1)VEH	1	Fasting glucose	176
538	1)LFD	1)CRE-	1)VEH	1	Fasting glucose	183
540	1)LFD	1)CRE-	1)VEH	1	Fasting glucose	183
570	1)LFD	1)CRE-	1)VEH	1	Fasting glucose	205
716	1)LFD	1)CRE-	1)VEH	1	Fasting glucose	247
736	1)LFD	1)CRE-	1)VEH	1	Fasting glucose	239.5
738	1)LFD	1)CRE-	1)VEH	1	Fasting glucose	177
812	1)LFD	1)CRE-	1)VEH	1	Fasting glucose	223
441	1)LFD	1)CRE-	1)VEH	2	Fasting glucose	233.5
445	1)LFD	1)CRE-	1)VEH	2	Fasting glucose	255.5
447	1)LFD	1)CRE-	1)VEH	2	Fasting glucose	246.5
471	1)LFD	1)CRE-	1)VEH	2	Fasting glucose	265.5
477	1)LFD	1)CRE-	1)VEH	2	Fasting glucose	274
497	1)LFD	1)CRE-	1)VEH	2	Fasting glucose	174
521	1)LFD	1)CRE-	1)VEH	2	Fasting glucose	160.5
535	1)LFD	1)CRE-	1)VEH	2	Fasting glucose	240.5
538	1)LFD	1)CRE-	1)VEH	2	Fasting glucose	219.5
540	1)LFD	1)CRE-	1)VEH	2	Fasting glucose	200
570	1)LFD	1)CRE-	1)VEH	2	Fasting glucose	223.5
736	1)LFD	1)CRE-	1)VEH	2	Fasting glucose	224
738	1)LFD	1)CRE-	1)VEH	2	Fasting glucose	281
812	1)LFD	1)CRE-	1)VEH	2	Fasting glucose	264.5
441	1)LFD	1)CRE-	1)VEH	3	Fasting glucose	191.5
445	1)LFD	1)CRE-	1)VEH	3	Fasting glucose	251
447	1)LFD	1)CRE-	1)VEH	3	Fasting glucose	273
471	1)LFD	1)CRE-	1)VEH	3	Fasting glucose	179
477	1)LFD	1)CRE-	1)VEH	3	Fasting glucose	222.5
497	1)LFD	1)CRE-	1)VEH	3	Fasting glucose	166.5
521	1)LFD	1)CRE-	1)VEH	3	Fasting glucose	190
535	1)LFD	1)CRE-	1)VEH	3	Fasting glucose	218
538	1)LFD	1)CRE-	1)VEH	3	Fasting glucose	187
540	1)LFD	1)CRE-	1)VEH	3	Fasting glucose	157
570	1)LFD	1)CRE-	1)VEH	3	Fasting glucose	146
716	1)LFD	1)CRE-	1)VEH	3	Fasting glucose	203
736	1)LFD	1)CRE-	1)VEH	3	Fasting glucose	242
812	1)LFD	1)CRE-	1)VEH	3	Fasting glucose	176.5
445	1)LFD	1)CRE-	1)VEH	4	Fasting glucose	260
447	1)LFD	1)CRE-	1)VEH	4	Fasting glucose	162
471	1)LFD	1)CRE-	1)VEH	4	Fasting glucose	234.5
477	1)LFD	1)CRE-	1)VEH	4	Fasting glucose	187
497	1)LFD	1)CRE-	1)VEH	4	Fasting glucose	236
521	1)LFD	1)CRE-	1)VEH	4	Fasting glucose	198
535	1)LFD	1)CRE-	1)VEH	4	Fasting glucose	251
538	1)LFD	1)CRE-	1)VEH	4	Fasting glucose	195.5
540	1)LFD	1)CRE-	1)VEH	4	Fasting glucose	206
570	1)LFD	1)CRE-	1)VEH	4	Fasting glucose	189.5
716	1)LFD	1)CRE-	1)VEH	4	Fasting glucose	151
736	1)LFD	1)CRE-	1)VEH	4	Fasting glucose	216.5
738	1)LFD	1)CRE-	1)VEH	4	Fasting glucose	214.5
812	1)LFD	1)CRE-	1)VEH	4	Fasting glucose	275.5
434	1)LFD	1)CRE-	2)PTH	0	Fasting glucose	158
437	1)LFD	1)CRE-	2)PTH	0	Fasting glucose	154
446	1)LFD	1)CRE-	2)PTH	0	Fasting glucose	241
481	1)LFD	1)CRE-	2)PTH	0	Fasting glucose	224
530	1)LFD	1)CRE-	2)PTH	0	Fasting glucose	251
536	1)LFD	1)CRE-	2)PTH	0	Fasting glucose	218
539	1)LFD	1)CRE-	2)PTH	0	Fasting glucose	299.5
561	1)LFD	1)CRE-	2)PTH	0	Fasting glucose	249.5
562	1)LFD	1)CRE-	2)PTH	0	Fasting glucose	242.5
573	1)LFD	1)CRE-	2)PTH	0	Fasting glucose	257
618	1)LFD	1)CRE-	2)PTH	0	Fasting glucose	202.5
619	1)LFD	1)CRE-	2)PTH	0	Fasting glucose	179.5
733	1)LFD	1)CRE-	2)PTH	0	Fasting glucose	239
734	1)LFD	1)CRE-	2)PTH	0	Fasting glucose	203.5
735	1)LFD	1)CRE-	2)PTH	0	Fasting glucose	236.5
794	1)LFD	1)CRE-	2)PTH	0	Fasting glucose	271.5
434	1)LFD	1)CRE-	2)PTH	1	Fasting glucose	232
437	1)LFD	1)CRE-	2)PTH	1	Fasting glucose	190
446	1)LFD	1)CRE-	2)PTH	1	Fasting glucose	242.5
481	1)LFD	1)CRE-	2)PTH	1	Fasting glucose	238
530	1)LFD	1)CRE-	2)PTH	1	Fasting glucose	187.5
536	1)LFD	1)CRE-	2)PTH	1	Fasting glucose	208.5
561	1)LFD	1)CRE-	2)PTH	1	Fasting glucose	237.5
562	1)LFD	1)CRE-	2)PTH	1	Fasting glucose	210
573	1)LFD	1)CRE-	2)PTH	1	Fasting glucose	226.5
618	1)LFD	1)CRE-	2)PTH	1	Fasting glucose	205
619	1)LFD	1)CRE-	2)PTH	1	Fasting glucose	241
719	1)LFD	1)CRE-	2)PTH	1	Fasting glucose	224
734	1)LFD	1)CRE-	2)PTH	1	Fasting glucose	219.5
735	1)LFD	1)CRE-	2)PTH	1	Fasting glucose	232.5
794	1)LFD	1)CRE-	2)PTH	1	Fasting glucose	171
434	1)LFD	1)CRE-	2)PTH	2	Fasting glucose	191
437	1)LFD	1)CRE-	2)PTH	2	Fasting glucose	243.5
446	1)LFD	1)CRE-	2)PTH	2	Fasting glucose	265
481	1)LFD	1)CRE-	2)PTH	2	Fasting glucose	151
530	1)LFD	1)CRE-	2)PTH	2	Fasting glucose	248.5
536	1)LFD	1)CRE-	2)PTH	2	Fasting glucose	207
539	1)LFD	1)CRE-	2)PTH	2	Fasting glucose	253
561	1)LFD	1)CRE-	2)PTH	2	Fasting glucose	284
562	1)LFD	1)CRE-	2)PTH	2	Fasting glucose	217
573	1)LFD	1)CRE-	2)PTH	2	Fasting glucose	183.5
618	1)LFD	1)CRE-	2)PTH	2	Fasting glucose	198.5
619	1)LFD	1)CRE-	2)PTH	2	Fasting glucose	232.5
719	1)LFD	1)CRE-	2)PTH	2	Fasting glucose	204.5
733	1)LFD	1)CRE-	2)PTH	2	Fasting glucose	225
735	1)LFD	1)CRE-	2)PTH	2	Fasting glucose	174
794	1)LFD	1)CRE-	2)PTH	2	Fasting glucose	222
434	1)LFD	1)CRE-	2)PTH	3	Fasting glucose	134
437	1)LFD	1)CRE-	2)PTH	3	Fasting glucose	200.5
446	1)LFD	1)CRE-	2)PTH	3	Fasting glucose	256
481	1)LFD	1)CRE-	2)PTH	3	Fasting glucose	125
530	1)LFD	1)CRE-	2)PTH	3	Fasting glucose	145.5
536	1)LFD	1)CRE-	2)PTH	3	Fasting glucose	219
539	1)LFD	1)CRE-	2)PTH	3	Fasting glucose	193
561	1)LFD	1)CRE-	2)PTH	3	Fasting glucose	234.5
562	1)LFD	1)CRE-	2)PTH	3	Fasting glucose	242
573	1)LFD	1)CRE-	2)PTH	3	Fasting glucose	163
618	1)LFD	1)CRE-	2)PTH	3	Fasting glucose	205
619	1)LFD	1)CRE-	2)PTH	3	Fasting glucose	153
719	1)LFD	1)CRE-	2)PTH	3	Fasting glucose	228.5
733	1)LFD	1)CRE-	2)PTH	3	Fasting glucose	194.5
734	1)LFD	1)CRE-	2)PTH	3	Fasting glucose	241
735	1)LFD	1)CRE-	2)PTH	3	Fasting glucose	234.5
794	1)LFD	1)CRE-	2)PTH	3	Fasting glucose	236.5
443	1)LFD	1)CRE-	3)ABL	0	Fasting glucose	242.5
456	1)LFD	1)CRE-	3)ABL	0	Fasting glucose	222.5
459	1)LFD	1)CRE-	3)ABL	0	Fasting glucose	156.5
470	1)LFD	1)CRE-	3)ABL	0	Fasting glucose	245
496	1)LFD	1)CRE-	3)ABL	0	Fasting glucose	223.5
541	1)LFD	1)CRE-	3)ABL	0	Fasting glucose	159.5
554	1)LFD	1)CRE-	3)ABL	0	Fasting glucose	243
558	1)LFD	1)CRE-	3)ABL	0	Fasting glucose	205.5
559	1)LFD	1)CRE-	3)ABL	0	Fasting glucose	205.5
571	1)LFD	1)CRE-	3)ABL	0	Fasting glucose	245.5
601	1)LFD	1)CRE-	3)ABL	0	Fasting glucose	234
608	1)LFD	1)CRE-	3)ABL	0	Fasting glucose	220.5
717	1)LFD	1)CRE-	3)ABL	0	Fasting glucose	270.5
729	1)LFD	1)CRE-	3)ABL	0	Fasting glucose	220.5
732	1)LFD	1)CRE-	3)ABL	0	Fasting glucose	191.5
737	1)LFD	1)CRE-	3)ABL	0	Fasting glucose	276
443	1)LFD	1)CRE-	3)ABL	1	Fasting glucose	227
456	1)LFD	1)CRE-	3)ABL	1	Fasting glucose	266
459	1)LFD	1)CRE-	3)ABL	1	Fasting glucose	152
496	1)LFD	1)CRE-	3)ABL	1	Fasting glucose	159
541	1)LFD	1)CRE-	3)ABL	1	Fasting glucose	231
554	1)LFD	1)CRE-	3)ABL	1	Fasting glucose	231
558	1)LFD	1)CRE-	3)ABL	1	Fasting glucose	242
559	1)LFD	1)CRE-	3)ABL	1	Fasting glucose	215
571	1)LFD	1)CRE-	3)ABL	1	Fasting glucose	186
601	1)LFD	1)CRE-	3)ABL	1	Fasting glucose	202
608	1)LFD	1)CRE-	3)ABL	1	Fasting glucose	228.5
717	1)LFD	1)CRE-	3)ABL	1	Fasting glucose	182
729	1)LFD	1)CRE-	3)ABL	1	Fasting glucose	211
732	1)LFD	1)CRE-	3)ABL	1	Fasting glucose	165
737	1)LFD	1)CRE-	3)ABL	1	Fasting glucose	199.5
443	1)LFD	1)CRE-	3)ABL	2	Fasting glucose	256.5
456	1)LFD	1)CRE-	3)ABL	2	Fasting glucose	176.5
459	1)LFD	1)CRE-	3)ABL	2	Fasting glucose	187.5
470	1)LFD	1)CRE-	3)ABL	2	Fasting glucose	153.5
496	1)LFD	1)CRE-	3)ABL	2	Fasting glucose	192
541	1)LFD	1)CRE-	3)ABL	2	Fasting glucose	226
554	1)LFD	1)CRE-	3)ABL	2	Fasting glucose	225
558	1)LFD	1)CRE-	3)ABL	2	Fasting glucose	193.5
559	1)LFD	1)CRE-	3)ABL	2	Fasting glucose	261.5
571	1)LFD	1)CRE-	3)ABL	2	Fasting glucose	253
601	1)LFD	1)CRE-	3)ABL	2	Fasting glucose	262
608	1)LFD	1)CRE-	3)ABL	2	Fasting glucose	166
717	1)LFD	1)CRE-	3)ABL	2	Fasting glucose	181
729	1)LFD	1)CRE-	3)ABL	2	Fasting glucose	189.5
732	1)LFD	1)CRE-	3)ABL	2	Fasting glucose	201
737	1)LFD	1)CRE-	3)ABL	2	Fasting glucose	206
443	1)LFD	1)CRE-	3)ABL	3	Fasting glucose	247
456	1)LFD	1)CRE-	3)ABL	3	Fasting glucose	189.5
459	1)LFD	1)CRE-	3)ABL	3	Fasting glucose	159.5
470	1)LFD	1)CRE-	3)ABL	3	Fasting glucose	157
496	1)LFD	1)CRE-	3)ABL	3	Fasting glucose	154
541	1)LFD	1)CRE-	3)ABL	3	Fasting glucose	200.5
554	1)LFD	1)CRE-	3)ABL	3	Fasting glucose	205
558	1)LFD	1)CRE-	3)ABL	3	Fasting glucose	169.5
559	1)LFD	1)CRE-	3)ABL	3	Fasting glucose	234.5
571	1)LFD	1)CRE-	3)ABL	3	Fasting glucose	233.5
601	1)LFD	1)CRE-	3)ABL	3	Fasting glucose	246
608	1)LFD	1)CRE-	3)ABL	3	Fasting glucose	183.5
717	1)LFD	1)CRE-	3)ABL	3	Fasting glucose	159.5
729	1)LFD	1)CRE-	3)ABL	3	Fasting glucose	195
732	1)LFD	1)CRE-	3)ABL	3	Fasting glucose	173
737	1)LFD	1)CRE-	3)ABL	3	Fasting glucose	179.5
435	1)LFD	2)CRE+	1)VEH	0	Fasting glucose	197
444	1)LFD	2)CRE+	1)VEH	0	Fasting glucose	227
467	1)LFD	2)CRE+	1)VEH	0	Fasting glucose	206.5
468	1)LFD	2)CRE+	1)VEH	0	Fasting glucose	172.5
469	1)LFD	2)CRE+	1)VEH	0	Fasting glucose	232
519	1)LFD	2)CRE+	1)VEH	0	Fasting glucose	189.5
569	1)LFD	2)CRE+	1)VEH	0	Fasting glucose	168.5
572	1)LFD	2)CRE+	1)VEH	0	Fasting glucose	209
592	1)LFD	2)CRE+	1)VEH	0	Fasting glucose	186
617	1)LFD	2)CRE+	1)VEH	0	Fasting glucose	218.5
627	1)LFD	2)CRE+	1)VEH	0	Fasting glucose	221.5
772	1)LFD	2)CRE+	1)VEH	0	Fasting glucose	214.5
435	1)LFD	2)CRE+	1)VEH	1	Fasting glucose	171.5
444	1)LFD	2)CRE+	1)VEH	1	Fasting glucose	213.5
467	1)LFD	2)CRE+	1)VEH	1	Fasting glucose	198.5
468	1)LFD	2)CRE+	1)VEH	1	Fasting glucose	208.5
469	1)LFD	2)CRE+	1)VEH	1	Fasting glucose	222
519	1)LFD	2)CRE+	1)VEH	1	Fasting glucose	212
528	1)LFD	2)CRE+	1)VEH	1	Fasting glucose	249.5
569	1)LFD	2)CRE+	1)VEH	1	Fasting glucose	253
572	1)LFD	2)CRE+	1)VEH	1	Fasting glucose	223
592	1)LFD	2)CRE+	1)VEH	1	Fasting glucose	204
617	1)LFD	2)CRE+	1)VEH	1	Fasting glucose	199.5
627	1)LFD	2)CRE+	1)VEH	1	Fasting glucose	157.5
772	1)LFD	2)CRE+	1)VEH	1	Fasting glucose	197.5
435	1)LFD	2)CRE+	1)VEH	2	Fasting glucose	165
444	1)LFD	2)CRE+	1)VEH	2	Fasting glucose	215
467	1)LFD	2)CRE+	1)VEH	2	Fasting glucose	175
468	1)LFD	2)CRE+	1)VEH	2	Fasting glucose	134
469	1)LFD	2)CRE+	1)VEH	2	Fasting glucose	156
519	1)LFD	2)CRE+	1)VEH	2	Fasting glucose	159
528	1)LFD	2)CRE+	1)VEH	2	Fasting glucose	238
569	1)LFD	2)CRE+	1)VEH	2	Fasting glucose	162
572	1)LFD	2)CRE+	1)VEH	2	Fasting glucose	204
592	1)LFD	2)CRE+	1)VEH	2	Fasting glucose	182.5
617	1)LFD	2)CRE+	1)VEH	2	Fasting glucose	200
627	1)LFD	2)CRE+	1)VEH	2	Fasting glucose	225.5
772	1)LFD	2)CRE+	1)VEH	2	Fasting glucose	181
435	1)LFD	2)CRE+	1)VEH	3	Fasting glucose	157
444	1)LFD	2)CRE+	1)VEH	3	Fasting glucose	223.5
467	1)LFD	2)CRE+	1)VEH	3	Fasting glucose	236.5
468	1)LFD	2)CRE+	1)VEH	3	Fasting glucose	161
469	1)LFD	2)CRE+	1)VEH	3	Fasting glucose	165
519	1)LFD	2)CRE+	1)VEH	3	Fasting glucose	151.5
528	1)LFD	2)CRE+	1)VEH	3	Fasting glucose	244.5
569	1)LFD	2)CRE+	1)VEH	3	Fasting glucose	133.5
572	1)LFD	2)CRE+	1)VEH	3	Fasting glucose	188
592	1)LFD	2)CRE+	1)VEH	3	Fasting glucose	193
617	1)LFD	2)CRE+	1)VEH	3	Fasting glucose	218.5
627	1)LFD	2)CRE+	1)VEH	3	Fasting glucose	190.5
772	1)LFD	2)CRE+	1)VEH	3	Fasting glucose	153.5
444	1)LFD	2)CRE+	1)VEH	4	Fasting glucose	244.5
467	1)LFD	2)CRE+	1)VEH	4	Fasting glucose	218
468	1)LFD	2)CRE+	1)VEH	4	Fasting glucose	193
469	1)LFD	2)CRE+	1)VEH	4	Fasting glucose	220
519	1)LFD	2)CRE+	1)VEH	4	Fasting glucose	216.5
528	1)LFD	2)CRE+	1)VEH	4	Fasting glucose	259
569	1)LFD	2)CRE+	1)VEH	4	Fasting glucose	202
572	1)LFD	2)CRE+	1)VEH	4	Fasting glucose	215.5
592	1)LFD	2)CRE+	1)VEH	4	Fasting glucose	195
617	1)LFD	2)CRE+	1)VEH	4	Fasting glucose	217.5
627	1)LFD	2)CRE+	1)VEH	4	Fasting glucose	158.5
772	1)LFD	2)CRE+	1)VEH	4	Fasting glucose	213.5
455	1)LFD	2)CRE+	2)PTH	0	Fasting glucose	173.5
457	1)LFD	2)CRE+	2)PTH	0	Fasting glucose	136.5
458	1)LFD	2)CRE+	2)PTH	0	Fasting glucose	185.5
476	1)LFD	2)CRE+	2)PTH	0	Fasting glucose	162
517	1)LFD	2)CRE+	2)PTH	0	Fasting glucose	224
518	1)LFD	2)CRE+	2)PTH	0	Fasting glucose	213.5
522	1)LFD	2)CRE+	2)PTH	0	Fasting glucose	211
529	1)LFD	2)CRE+	2)PTH	0	Fasting glucose	159
537	1)LFD	2)CRE+	2)PTH	0	Fasting glucose	202.5
563	1)LFD	2)CRE+	2)PTH	0	Fasting glucose	197
565	1)LFD	2)CRE+	2)PTH	0	Fasting glucose	247
600	1)LFD	2)CRE+	2)PTH	0	Fasting glucose	192
718	1)LFD	2)CRE+	2)PTH	0	Fasting glucose	149.5
782	1)LFD	2)CRE+	2)PTH	0	Fasting glucose	193
795	1)LFD	2)CRE+	2)PTH	0	Fasting glucose	219.5
455	1)LFD	2)CRE+	2)PTH	1	Fasting glucose	211
457	1)LFD	2)CRE+	2)PTH	1	Fasting glucose	179.5
458	1)LFD	2)CRE+	2)PTH	1	Fasting glucose	184
476	1)LFD	2)CRE+	2)PTH	1	Fasting glucose	212.5
517	1)LFD	2)CRE+	2)PTH	1	Fasting glucose	215
518	1)LFD	2)CRE+	2)PTH	1	Fasting glucose	185
522	1)LFD	2)CRE+	2)PTH	1	Fasting glucose	178.5
529	1)LFD	2)CRE+	2)PTH	1	Fasting glucose	229.5
537	1)LFD	2)CRE+	2)PTH	1	Fasting glucose	209
565	1)LFD	2)CRE+	2)PTH	1	Fasting glucose	200
600	1)LFD	2)CRE+	2)PTH	1	Fasting glucose	185.5
782	1)LFD	2)CRE+	2)PTH	1	Fasting glucose	178.5
795	1)LFD	2)CRE+	2)PTH	1	Fasting glucose	197
455	1)LFD	2)CRE+	2)PTH	2	Fasting glucose	206
458	1)LFD	2)CRE+	2)PTH	2	Fasting glucose	167.5
476	1)LFD	2)CRE+	2)PTH	2	Fasting glucose	255
517	1)LFD	2)CRE+	2)PTH	2	Fasting glucose	242
518	1)LFD	2)CRE+	2)PTH	2	Fasting glucose	198.5
522	1)LFD	2)CRE+	2)PTH	2	Fasting glucose	211.5
529	1)LFD	2)CRE+	2)PTH	2	Fasting glucose	149
537	1)LFD	2)CRE+	2)PTH	2	Fasting glucose	225.5
563	1)LFD	2)CRE+	2)PTH	2	Fasting glucose	165.5
565	1)LFD	2)CRE+	2)PTH	2	Fasting glucose	189.5
600	1)LFD	2)CRE+	2)PTH	2	Fasting glucose	212
718	1)LFD	2)CRE+	2)PTH	2	Fasting glucose	186.5
782	1)LFD	2)CRE+	2)PTH	2	Fasting glucose	192
795	1)LFD	2)CRE+	2)PTH	2	Fasting glucose	207.5
455	1)LFD	2)CRE+	2)PTH	3	Fasting glucose	203.5
457	1)LFD	2)CRE+	2)PTH	3	Fasting glucose	125
458	1)LFD	2)CRE+	2)PTH	3	Fasting glucose	153
476	1)LFD	2)CRE+	2)PTH	3	Fasting glucose	159.5
517	1)LFD	2)CRE+	2)PTH	3	Fasting glucose	236.5
518	1)LFD	2)CRE+	2)PTH	3	Fasting glucose	200.5
522	1)LFD	2)CRE+	2)PTH	3	Fasting glucose	196.5
529	1)LFD	2)CRE+	2)PTH	3	Fasting glucose	186.5
537	1)LFD	2)CRE+	2)PTH	3	Fasting glucose	232.5
563	1)LFD	2)CRE+	2)PTH	3	Fasting glucose	186
565	1)LFD	2)CRE+	2)PTH	3	Fasting glucose	162.5
600	1)LFD	2)CRE+	2)PTH	3	Fasting glucose	194.5
718	1)LFD	2)CRE+	2)PTH	3	Fasting glucose	111
782	1)LFD	2)CRE+	2)PTH	3	Fasting glucose	161
795	1)LFD	2)CRE+	2)PTH	3	Fasting glucose	184
436	1)LFD	2)CRE+	3)ABL	0	Fasting glucose	198
442	1)LFD	2)CRE+	3)ABL	0	Fasting glucose	254
478	1)LFD	2)CRE+	3)ABL	0	Fasting glucose	220.5
486	1)LFD	2)CRE+	3)ABL	0	Fasting glucose	193
495	1)LFD	2)CRE+	3)ABL	0	Fasting glucose	224
520	1)LFD	2)CRE+	3)ABL	0	Fasting glucose	183.5
553	1)LFD	2)CRE+	3)ABL	0	Fasting glucose	187
564	1)LFD	2)CRE+	3)ABL	0	Fasting glucose	223
566	1)LFD	2)CRE+	3)ABL	0	Fasting glucose	259
591	1)LFD	2)CRE+	3)ABL	0	Fasting glucose	166
602	1)LFD	2)CRE+	3)ABL	0	Fasting glucose	244.5
808	1)LFD	2)CRE+	3)ABL	0	Fasting glucose	200.5
436	1)LFD	2)CRE+	3)ABL	1	Fasting glucose	185
442	1)LFD	2)CRE+	3)ABL	1	Fasting glucose	218.5
478	1)LFD	2)CRE+	3)ABL	1	Fasting glucose	212.5
486	1)LFD	2)CRE+	3)ABL	1	Fasting glucose	186
495	1)LFD	2)CRE+	3)ABL	1	Fasting glucose	164
520	1)LFD	2)CRE+	3)ABL	1	Fasting glucose	168.5
553	1)LFD	2)CRE+	3)ABL	1	Fasting glucose	212.5
564	1)LFD	2)CRE+	3)ABL	1	Fasting glucose	247
566	1)LFD	2)CRE+	3)ABL	1	Fasting glucose	224.5
591	1)LFD	2)CRE+	3)ABL	1	Fasting glucose	187.5
602	1)LFD	2)CRE+	3)ABL	1	Fasting glucose	205.5
609	1)LFD	2)CRE+	3)ABL	1	Fasting glucose	201
808	1)LFD	2)CRE+	3)ABL	1	Fasting glucose	163
436	1)LFD	2)CRE+	3)ABL	2	Fasting glucose	159.5
478	1)LFD	2)CRE+	3)ABL	2	Fasting glucose	163.5
486	1)LFD	2)CRE+	3)ABL	2	Fasting glucose	204.5
495	1)LFD	2)CRE+	3)ABL	2	Fasting glucose	247.5
520	1)LFD	2)CRE+	3)ABL	2	Fasting glucose	184.5
553	1)LFD	2)CRE+	3)ABL	2	Fasting glucose	166.5
564	1)LFD	2)CRE+	3)ABL	2	Fasting glucose	237
566	1)LFD	2)CRE+	3)ABL	2	Fasting glucose	151
591	1)LFD	2)CRE+	3)ABL	2	Fasting glucose	200.5
602	1)LFD	2)CRE+	3)ABL	2	Fasting glucose	208
609	1)LFD	2)CRE+	3)ABL	2	Fasting glucose	211.5
808	1)LFD	2)CRE+	3)ABL	2	Fasting glucose	207
442	1)LFD	2)CRE+	3)ABL	3	Fasting glucose	233
478	1)LFD	2)CRE+	3)ABL	3	Fasting glucose	191
486	1)LFD	2)CRE+	3)ABL	3	Fasting glucose	181
495	1)LFD	2)CRE+	3)ABL	3	Fasting glucose	202
520	1)LFD	2)CRE+	3)ABL	3	Fasting glucose	150
553	1)LFD	2)CRE+	3)ABL	3	Fasting glucose	197
564	1)LFD	2)CRE+	3)ABL	3	Fasting glucose	187.5
566	1)LFD	2)CRE+	3)ABL	3	Fasting glucose	217
591	1)LFD	2)CRE+	3)ABL	3	Fasting glucose	211.5
602	1)LFD	2)CRE+	3)ABL	3	Fasting glucose	162
609	1)LFD	2)CRE+	3)ABL	3	Fasting glucose	191
808	1)LFD	2)CRE+	3)ABL	3	Fasting glucose	168
317	2)T2DM	1)CRE-	1)VEH	0	Fasting glucose	245.5
322	2)T2DM	1)CRE-	1)VEH	0	Fasting glucose	230
354	2)T2DM	1)CRE-	1)VEH	0	Fasting glucose	235
361	2)T2DM	1)CRE-	1)VEH	0	Fasting glucose	243.5
368	2)T2DM	1)CRE-	1)VEH	0	Fasting glucose	169.5
413	2)T2DM	1)CRE-	1)VEH	0	Fasting glucose	237
662	2)T2DM	1)CRE-	1)VEH	0	Fasting glucose	207
663	2)T2DM	1)CRE-	1)VEH	0	Fasting glucose	208
684	2)T2DM	1)CRE-	1)VEH	0	Fasting glucose	200
699	2)T2DM	1)CRE-	1)VEH	0	Fasting glucose	207
710	2)T2DM	1)CRE-	1)VEH	0	Fasting glucose	180
711	2)T2DM	1)CRE-	1)VEH	0	Fasting glucose	232
722	2)T2DM	1)CRE-	1)VEH	0	Fasting glucose	222.5
724	2)T2DM	1)CRE-	1)VEH	0	Fasting glucose	258
741	2)T2DM	1)CRE-	1)VEH	0	Fasting glucose	214.5
790	2)T2DM	1)CRE-	1)VEH	0	Fasting glucose	224.5
317	2)T2DM	1)CRE-	1)VEH	1	Fasting glucose	322.5
322	2)T2DM	1)CRE-	1)VEH	1	Fasting glucose	247.5
354	2)T2DM	1)CRE-	1)VEH	1	Fasting glucose	274.5
361	2)T2DM	1)CRE-	1)VEH	1	Fasting glucose	313
368	2)T2DM	1)CRE-	1)VEH	1	Fasting glucose	304
413	2)T2DM	1)CRE-	1)VEH	1	Fasting glucose	291
662	2)T2DM	1)CRE-	1)VEH	1	Fasting glucose	242
663	2)T2DM	1)CRE-	1)VEH	1	Fasting glucose	213
678	2)T2DM	1)CRE-	1)VEH	1	Fasting glucose	207
684	2)T2DM	1)CRE-	1)VEH	1	Fasting glucose	189
699	2)T2DM	1)CRE-	1)VEH	1	Fasting glucose	222.5
710	2)T2DM	1)CRE-	1)VEH	1	Fasting glucose	181
711	2)T2DM	1)CRE-	1)VEH	1	Fasting glucose	250
722	2)T2DM	1)CRE-	1)VEH	1	Fasting glucose	280.5
724	2)T2DM	1)CRE-	1)VEH	1	Fasting glucose	264
741	2)T2DM	1)CRE-	1)VEH	1	Fasting glucose	200.5
790	2)T2DM	1)CRE-	1)VEH	1	Fasting glucose	262
317	2)T2DM	1)CRE-	1)VEH	2	Fasting glucose	492
322	2)T2DM	1)CRE-	1)VEH	2	Fasting glucose	602
354	2)T2DM	1)CRE-	1)VEH	2	Fasting glucose	534
361	2)T2DM	1)CRE-	1)VEH	2	Fasting glucose	489
368	2)T2DM	1)CRE-	1)VEH	2	Fasting glucose	490.5
413	2)T2DM	1)CRE-	1)VEH	2	Fasting glucose	530.5
662	2)T2DM	1)CRE-	1)VEH	2	Fasting glucose	598.5
678	2)T2DM	1)CRE-	1)VEH	2	Fasting glucose	584
684	2)T2DM	1)CRE-	1)VEH	2	Fasting glucose	518.5
699	2)T2DM	1)CRE-	1)VEH	2	Fasting glucose	428.5
710	2)T2DM	1)CRE-	1)VEH	2	Fasting glucose	500.5
711	2)T2DM	1)CRE-	1)VEH	2	Fasting glucose	563.5
722	2)T2DM	1)CRE-	1)VEH	2	Fasting glucose	609.5
724	2)T2DM	1)CRE-	1)VEH	2	Fasting glucose	577
741	2)T2DM	1)CRE-	1)VEH	2	Fasting glucose	499.5
790	2)T2DM	1)CRE-	1)VEH	2	Fasting glucose	462.5
317	2)T2DM	1)CRE-	1)VEH	3	Fasting glucose	535.5
322	2)T2DM	1)CRE-	1)VEH	3	Fasting glucose	518
354	2)T2DM	1)CRE-	1)VEH	3	Fasting glucose	563
361	2)T2DM	1)CRE-	1)VEH	3	Fasting glucose	414.5
368	2)T2DM	1)CRE-	1)VEH	3	Fasting glucose	474.5
413	2)T2DM	1)CRE-	1)VEH	3	Fasting glucose	465
662	2)T2DM	1)CRE-	1)VEH	3	Fasting glucose	439.5
663	2)T2DM	1)CRE-	1)VEH	3	Fasting glucose	523.5
678	2)T2DM	1)CRE-	1)VEH	3	Fasting glucose	592.5
684	2)T2DM	1)CRE-	1)VEH	3	Fasting glucose	566
699	2)T2DM	1)CRE-	1)VEH	3	Fasting glucose	600
710	2)T2DM	1)CRE-	1)VEH	3	Fasting glucose	497
711	2)T2DM	1)CRE-	1)VEH	3	Fasting glucose	513.5
722	2)T2DM	1)CRE-	1)VEH	3	Fasting glucose	433
724	2)T2DM	1)CRE-	1)VEH	3	Fasting glucose	530.5
741	2)T2DM	1)CRE-	1)VEH	3	Fasting glucose	511
790	2)T2DM	1)CRE-	1)VEH	3	Fasting glucose	475.5
317	2)T2DM	1)CRE-	1)VEH	4	Fasting glucose	668
322	2)T2DM	1)CRE-	1)VEH	4	Fasting glucose	603.5
354	2)T2DM	1)CRE-	1)VEH	4	Fasting glucose	474.5
361	2)T2DM	1)CRE-	1)VEH	4	Fasting glucose	416
368	2)T2DM	1)CRE-	1)VEH	4	Fasting glucose	581.5
413	2)T2DM	1)CRE-	1)VEH	4	Fasting glucose	499
662	2)T2DM	1)CRE-	1)VEH	4	Fasting glucose	574
663	2)T2DM	1)CRE-	1)VEH	4	Fasting glucose	511.5
678	2)T2DM	1)CRE-	1)VEH	4	Fasting glucose	367.5
684	2)T2DM	1)CRE-	1)VEH	4	Fasting glucose	538
699	2)T2DM	1)CRE-	1)VEH	4	Fasting glucose	467.5
710	2)T2DM	1)CRE-	1)VEH	4	Fasting glucose	472
711	2)T2DM	1)CRE-	1)VEH	4	Fasting glucose	476.5
722	2)T2DM	1)CRE-	1)VEH	4	Fasting glucose	548.5
724	2)T2DM	1)CRE-	1)VEH	4	Fasting glucose	556
741	2)T2DM	1)CRE-	1)VEH	4	Fasting glucose	627
790	2)T2DM	1)CRE-	1)VEH	4	Fasting glucose	443.5
643	2)T2DM	1)CRE-	2)PTH	0	Fasting glucose	180
672	2)T2DM	1)CRE-	2)PTH	0	Fasting glucose	266
677	2)T2DM	1)CRE-	2)PTH	0	Fasting glucose	234.5
685	2)T2DM	1)CRE-	2)PTH	0	Fasting glucose	207
686	2)T2DM	1)CRE-	2)PTH	0	Fasting glucose	221
708	2)T2DM	1)CRE-	2)PTH	0	Fasting glucose	231.5
720	2)T2DM	1)CRE-	2)PTH	0	Fasting glucose	212
725	2)T2DM	1)CRE-	2)PTH	0	Fasting glucose	232.5
730	2)T2DM	1)CRE-	2)PTH	0	Fasting glucose	225
731	2)T2DM	1)CRE-	2)PTH	0	Fasting glucose	238.5
779	2)T2DM	1)CRE-	2)PTH	0	Fasting glucose	198
781	2)T2DM	1)CRE-	2)PTH	0	Fasting glucose	212.5
789	2)T2DM	1)CRE-	2)PTH	0	Fasting glucose	231
793	2)T2DM	1)CRE-	2)PTH	0	Fasting glucose	217.5
811	2)T2DM	1)CRE-	2)PTH	0	Fasting glucose	244.5
643	2)T2DM	1)CRE-	2)PTH	1	Fasting glucose	184.5
672	2)T2DM	1)CRE-	2)PTH	1	Fasting glucose	253.5
677	2)T2DM	1)CRE-	2)PTH	1	Fasting glucose	259
685	2)T2DM	1)CRE-	2)PTH	1	Fasting glucose	222.5
686	2)T2DM	1)CRE-	2)PTH	1	Fasting glucose	223
707	2)T2DM	1)CRE-	2)PTH	1	Fasting glucose	232
708	2)T2DM	1)CRE-	2)PTH	1	Fasting glucose	241.5
720	2)T2DM	1)CRE-	2)PTH	1	Fasting glucose	225.5
725	2)T2DM	1)CRE-	2)PTH	1	Fasting glucose	246.5
730	2)T2DM	1)CRE-	2)PTH	1	Fasting glucose	176.5
731	2)T2DM	1)CRE-	2)PTH	1	Fasting glucose	215.5
779	2)T2DM	1)CRE-	2)PTH	1	Fasting glucose	196
789	2)T2DM	1)CRE-	2)PTH	1	Fasting glucose	214
793	2)T2DM	1)CRE-	2)PTH	1	Fasting glucose	224
811	2)T2DM	1)CRE-	2)PTH	1	Fasting glucose	254
643	2)T2DM	1)CRE-	2)PTH	2	Fasting glucose	595
672	2)T2DM	1)CRE-	2)PTH	2	Fasting glucose	597
677	2)T2DM	1)CRE-	2)PTH	2	Fasting glucose	608.5
685	2)T2DM	1)CRE-	2)PTH	2	Fasting glucose	645.5
686	2)T2DM	1)CRE-	2)PTH	2	Fasting glucose	523.5
707	2)T2DM	1)CRE-	2)PTH	2	Fasting glucose	466
708	2)T2DM	1)CRE-	2)PTH	2	Fasting glucose	486.5
720	2)T2DM	1)CRE-	2)PTH	2	Fasting glucose	466.5
725	2)T2DM	1)CRE-	2)PTH	2	Fasting glucose	572.5
730	2)T2DM	1)CRE-	2)PTH	2	Fasting glucose	588.5
731	2)T2DM	1)CRE-	2)PTH	2	Fasting glucose	516.5
779	2)T2DM	1)CRE-	2)PTH	2	Fasting glucose	489.5
781	2)T2DM	1)CRE-	2)PTH	2	Fasting glucose	556
789	2)T2DM	1)CRE-	2)PTH	2	Fasting glucose	464
793	2)T2DM	1)CRE-	2)PTH	2	Fasting glucose	581
811	2)T2DM	1)CRE-	2)PTH	2	Fasting glucose	522.5
643	2)T2DM	1)CRE-	2)PTH	3	Fasting glucose	490
672	2)T2DM	1)CRE-	2)PTH	3	Fasting glucose	481.5
677	2)T2DM	1)CRE-	2)PTH	3	Fasting glucose	516.5
685	2)T2DM	1)CRE-	2)PTH	3	Fasting glucose	575.5
686	2)T2DM	1)CRE-	2)PTH	3	Fasting glucose	480.5
707	2)T2DM	1)CRE-	2)PTH	3	Fasting glucose	589
708	2)T2DM	1)CRE-	2)PTH	3	Fasting glucose	461.5
720	2)T2DM	1)CRE-	2)PTH	3	Fasting glucose	530.5
725	2)T2DM	1)CRE-	2)PTH	3	Fasting glucose	458.5
730	2)T2DM	1)CRE-	2)PTH	3	Fasting glucose	479
731	2)T2DM	1)CRE-	2)PTH	3	Fasting glucose	410
779	2)T2DM	1)CRE-	2)PTH	3	Fasting glucose	607.5
781	2)T2DM	1)CRE-	2)PTH	3	Fasting glucose	635
789	2)T2DM	1)CRE-	2)PTH	3	Fasting glucose	462.5
793	2)T2DM	1)CRE-	2)PTH	3	Fasting glucose	551
811	2)T2DM	1)CRE-	2)PTH	3	Fasting glucose	478.5
328	2)T2DM	1)CRE-	3)ABL	0	Fasting glucose	209.5
358	2)T2DM	1)CRE-	3)ABL	0	Fasting glucose	197
370	2)T2DM	1)CRE-	3)ABL	0	Fasting glucose	135.5
383	2)T2DM	1)CRE-	3)ABL	0	Fasting glucose	224
406	2)T2DM	1)CRE-	3)ABL	0	Fasting glucose	224
428	2)T2DM	1)CRE-	3)ABL	0	Fasting glucose	257
670	2)T2DM	1)CRE-	3)ABL	0	Fasting glucose	181
679	2)T2DM	1)CRE-	3)ABL	0	Fasting glucose	180
687	2)T2DM	1)CRE-	3)ABL	0	Fasting glucose	210
698	2)T2DM	1)CRE-	3)ABL	0	Fasting glucose	240.5
714	2)T2DM	1)CRE-	3)ABL	0	Fasting glucose	128
723	2)T2DM	1)CRE-	3)ABL	0	Fasting glucose	251
726	2)T2DM	1)CRE-	3)ABL	0	Fasting glucose	158.5
727	2)T2DM	1)CRE-	3)ABL	0	Fasting glucose	234
810	2)T2DM	1)CRE-	3)ABL	0	Fasting glucose	237.5
358	2)T2DM	1)CRE-	3)ABL	1	Fasting glucose	205
370	2)T2DM	1)CRE-	3)ABL	1	Fasting glucose	269.5
383	2)T2DM	1)CRE-	3)ABL	1	Fasting glucose	220.5
406	2)T2DM	1)CRE-	3)ABL	1	Fasting glucose	273.5
428	2)T2DM	1)CRE-	3)ABL	1	Fasting glucose	244.5
670	2)T2DM	1)CRE-	3)ABL	1	Fasting glucose	237.5
679	2)T2DM	1)CRE-	3)ABL	1	Fasting glucose	195
687	2)T2DM	1)CRE-	3)ABL	1	Fasting glucose	218
698	2)T2DM	1)CRE-	3)ABL	1	Fasting glucose	270
714	2)T2DM	1)CRE-	3)ABL	1	Fasting glucose	237.5
723	2)T2DM	1)CRE-	3)ABL	1	Fasting glucose	268
726	2)T2DM	1)CRE-	3)ABL	1	Fasting glucose	257
727	2)T2DM	1)CRE-	3)ABL	1	Fasting glucose	252
728	2)T2DM	1)CRE-	3)ABL	1	Fasting glucose	225.5
810	2)T2DM	1)CRE-	3)ABL	1	Fasting glucose	219.5
328	2)T2DM	1)CRE-	3)ABL	2	Fasting glucose	589
358	2)T2DM	1)CRE-	3)ABL	2	Fasting glucose	555.5
370	2)T2DM	1)CRE-	3)ABL	2	Fasting glucose	395
383	2)T2DM	1)CRE-	3)ABL	2	Fasting glucose	488.5
406	2)T2DM	1)CRE-	3)ABL	2	Fasting glucose	473.5
428	2)T2DM	1)CRE-	3)ABL	2	Fasting glucose	489
679	2)T2DM	1)CRE-	3)ABL	2	Fasting glucose	639
687	2)T2DM	1)CRE-	3)ABL	2	Fasting glucose	539.5
698	2)T2DM	1)CRE-	3)ABL	2	Fasting glucose	528.5
714	2)T2DM	1)CRE-	3)ABL	2	Fasting glucose	453.5
726	2)T2DM	1)CRE-	3)ABL	2	Fasting glucose	400
727	2)T2DM	1)CRE-	3)ABL	2	Fasting glucose	434
728	2)T2DM	1)CRE-	3)ABL	2	Fasting glucose	600
810	2)T2DM	1)CRE-	3)ABL	2	Fasting glucose	454.5
328	2)T2DM	1)CRE-	3)ABL	3	Fasting glucose	584.5
358	2)T2DM	1)CRE-	3)ABL	3	Fasting glucose	521
370	2)T2DM	1)CRE-	3)ABL	3	Fasting glucose	405.5
383	2)T2DM	1)CRE-	3)ABL	3	Fasting glucose	528.5
406	2)T2DM	1)CRE-	3)ABL	3	Fasting glucose	485
670	2)T2DM	1)CRE-	3)ABL	3	Fasting glucose	479
679	2)T2DM	1)CRE-	3)ABL	3	Fasting glucose	474
687	2)T2DM	1)CRE-	3)ABL	3	Fasting glucose	507.5
698	2)T2DM	1)CRE-	3)ABL	3	Fasting glucose	446
714	2)T2DM	1)CRE-	3)ABL	3	Fasting glucose	517
723	2)T2DM	1)CRE-	3)ABL	3	Fasting glucose	395.5
726	2)T2DM	1)CRE-	3)ABL	3	Fasting glucose	471
727	2)T2DM	1)CRE-	3)ABL	3	Fasting glucose	392.5
728	2)T2DM	1)CRE-	3)ABL	3	Fasting glucose	545
810	2)T2DM	1)CRE-	3)ABL	3	Fasting glucose	450.5
314	2)T2DM	2)CRE+	1)VEH	0	Fasting glucose	213.5
324	2)T2DM	2)CRE+	1)VEH	0	Fasting glucose	214
360	2)T2DM	2)CRE+	1)VEH	0	Fasting glucose	206.5
363	2)T2DM	2)CRE+	1)VEH	0	Fasting glucose	254.5
364	2)T2DM	2)CRE+	1)VEH	0	Fasting glucose	203
384	2)T2DM	2)CRE+	1)VEH	0	Fasting glucose	239
408	2)T2DM	2)CRE+	1)VEH	0	Fasting glucose	206
409	2)T2DM	2)CRE+	1)VEH	0	Fasting glucose	211
424	2)T2DM	2)CRE+	1)VEH	0	Fasting glucose	248
645	2)T2DM	2)CRE+	1)VEH	0	Fasting glucose	226
660	2)T2DM	2)CRE+	1)VEH	0	Fasting glucose	225.5
721	2)T2DM	2)CRE+	1)VEH	0	Fasting glucose	244.5
739	2)T2DM	2)CRE+	1)VEH	0	Fasting glucose	218.5
314	2)T2DM	2)CRE+	1)VEH	1	Fasting glucose	262.5
324	2)T2DM	2)CRE+	1)VEH	1	Fasting glucose	195
360	2)T2DM	2)CRE+	1)VEH	1	Fasting glucose	251
363	2)T2DM	2)CRE+	1)VEH	1	Fasting glucose	302.5
364	2)T2DM	2)CRE+	1)VEH	1	Fasting glucose	280
384	2)T2DM	2)CRE+	1)VEH	1	Fasting glucose	265
408	2)T2DM	2)CRE+	1)VEH	1	Fasting glucose	226
409	2)T2DM	2)CRE+	1)VEH	1	Fasting glucose	234.5
645	2)T2DM	2)CRE+	1)VEH	1	Fasting glucose	238.5
660	2)T2DM	2)CRE+	1)VEH	1	Fasting glucose	305
706	2)T2DM	2)CRE+	1)VEH	1	Fasting glucose	183.5
721	2)T2DM	2)CRE+	1)VEH	1	Fasting glucose	259.5
739	2)T2DM	2)CRE+	1)VEH	1	Fasting glucose	243
742	2)T2DM	2)CRE+	1)VEH	1	Fasting glucose	244
314	2)T2DM	2)CRE+	1)VEH	2	Fasting glucose	553
324	2)T2DM	2)CRE+	1)VEH	2	Fasting glucose	517.5
360	2)T2DM	2)CRE+	1)VEH	2	Fasting glucose	454.5
363	2)T2DM	2)CRE+	1)VEH	2	Fasting glucose	493.5
364	2)T2DM	2)CRE+	1)VEH	2	Fasting glucose	459
384	2)T2DM	2)CRE+	1)VEH	2	Fasting glucose	572.5
408	2)T2DM	2)CRE+	1)VEH	2	Fasting glucose	519.5
409	2)T2DM	2)CRE+	1)VEH	2	Fasting glucose	521.5
424	2)T2DM	2)CRE+	1)VEH	2	Fasting glucose	443.5
645	2)T2DM	2)CRE+	1)VEH	2	Fasting glucose	447.5
706	2)T2DM	2)CRE+	1)VEH	2	Fasting glucose	494
721	2)T2DM	2)CRE+	1)VEH	2	Fasting glucose	550
739	2)T2DM	2)CRE+	1)VEH	2	Fasting glucose	463
742	2)T2DM	2)CRE+	1)VEH	2	Fasting glucose	566.5
314	2)T2DM	2)CRE+	1)VEH	3	Fasting glucose	449
324	2)T2DM	2)CRE+	1)VEH	3	Fasting glucose	573.5
360	2)T2DM	2)CRE+	1)VEH	3	Fasting glucose	444
364	2)T2DM	2)CRE+	1)VEH	3	Fasting glucose	519.5
384	2)T2DM	2)CRE+	1)VEH	3	Fasting glucose	495
408	2)T2DM	2)CRE+	1)VEH	3	Fasting glucose	461.5
409	2)T2DM	2)CRE+	1)VEH	3	Fasting glucose	551
424	2)T2DM	2)CRE+	1)VEH	3	Fasting glucose	436
645	2)T2DM	2)CRE+	1)VEH	3	Fasting glucose	580
660	2)T2DM	2)CRE+	1)VEH	3	Fasting glucose	530
706	2)T2DM	2)CRE+	1)VEH	3	Fasting glucose	513.5
721	2)T2DM	2)CRE+	1)VEH	3	Fasting glucose	455
739	2)T2DM	2)CRE+	1)VEH	3	Fasting glucose	484.5
742	2)T2DM	2)CRE+	1)VEH	3	Fasting glucose	463.5
314	2)T2DM	2)CRE+	1)VEH	4	Fasting glucose	557
324	2)T2DM	2)CRE+	1)VEH	4	Fasting glucose	505.5
360	2)T2DM	2)CRE+	1)VEH	4	Fasting glucose	391
363	2)T2DM	2)CRE+	1)VEH	4	Fasting glucose	417.5
364	2)T2DM	2)CRE+	1)VEH	4	Fasting glucose	448
384	2)T2DM	2)CRE+	1)VEH	4	Fasting glucose	550.5
408	2)T2DM	2)CRE+	1)VEH	4	Fasting glucose	474
409	2)T2DM	2)CRE+	1)VEH	4	Fasting glucose	450.5
424	2)T2DM	2)CRE+	1)VEH	4	Fasting glucose	497.5
645	2)T2DM	2)CRE+	1)VEH	4	Fasting glucose	492.5
660	2)T2DM	2)CRE+	1)VEH	4	Fasting glucose	482
706	2)T2DM	2)CRE+	1)VEH	4	Fasting glucose	499.5
721	2)T2DM	2)CRE+	1)VEH	4	Fasting glucose	503
739	2)T2DM	2)CRE+	1)VEH	4	Fasting glucose	515.5
659	2)T2DM	2)CRE+	2)PTH	0	Fasting glucose	221.5
669	2)T2DM	2)CRE+	2)PTH	0	Fasting glucose	214
709	2)T2DM	2)CRE+	2)PTH	0	Fasting glucose	221
740	2)T2DM	2)CRE+	2)PTH	0	Fasting glucose	182.5
745	2)T2DM	2)CRE+	2)PTH	0	Fasting glucose	214.5
780	2)T2DM	2)CRE+	2)PTH	0	Fasting glucose	233
788	2)T2DM	2)CRE+	2)PTH	0	Fasting glucose	190.5
791	2)T2DM	2)CRE+	2)PTH	0	Fasting glucose	196.5
792	2)T2DM	2)CRE+	2)PTH	0	Fasting glucose	184.5
809	2)T2DM	2)CRE+	2)PTH	0	Fasting glucose	222
659	2)T2DM	2)CRE+	2)PTH	1	Fasting glucose	243.5
669	2)T2DM	2)CRE+	2)PTH	1	Fasting glucose	176.5
709	2)T2DM	2)CRE+	2)PTH	1	Fasting glucose	276.5
713	2)T2DM	2)CRE+	2)PTH	1	Fasting glucose	232.5
740	2)T2DM	2)CRE+	2)PTH	1	Fasting glucose	281.5
745	2)T2DM	2)CRE+	2)PTH	1	Fasting glucose	201
780	2)T2DM	2)CRE+	2)PTH	1	Fasting glucose	240.5
788	2)T2DM	2)CRE+	2)PTH	1	Fasting glucose	198.5
791	2)T2DM	2)CRE+	2)PTH	1	Fasting glucose	303
792	2)T2DM	2)CRE+	2)PTH	1	Fasting glucose	186
809	2)T2DM	2)CRE+	2)PTH	1	Fasting glucose	177
659	2)T2DM	2)CRE+	2)PTH	2	Fasting glucose	562
669	2)T2DM	2)CRE+	2)PTH	2	Fasting glucose	469
709	2)T2DM	2)CRE+	2)PTH	2	Fasting glucose	553
713	2)T2DM	2)CRE+	2)PTH	2	Fasting glucose	463.5
740	2)T2DM	2)CRE+	2)PTH	2	Fasting glucose	432
745	2)T2DM	2)CRE+	2)PTH	2	Fasting glucose	522
780	2)T2DM	2)CRE+	2)PTH	2	Fasting glucose	550.5
788	2)T2DM	2)CRE+	2)PTH	2	Fasting glucose	512.5
791	2)T2DM	2)CRE+	2)PTH	2	Fasting glucose	571
792	2)T2DM	2)CRE+	2)PTH	2	Fasting glucose	536
809	2)T2DM	2)CRE+	2)PTH	2	Fasting glucose	402
659	2)T2DM	2)CRE+	2)PTH	3	Fasting glucose	519.5
669	2)T2DM	2)CRE+	2)PTH	3	Fasting glucose	477.5
713	2)T2DM	2)CRE+	2)PTH	3	Fasting glucose	474.5
740	2)T2DM	2)CRE+	2)PTH	3	Fasting glucose	462.5
745	2)T2DM	2)CRE+	2)PTH	3	Fasting glucose	561
780	2)T2DM	2)CRE+	2)PTH	3	Fasting glucose	524.5
788	2)T2DM	2)CRE+	2)PTH	3	Fasting glucose	459
792	2)T2DM	2)CRE+	2)PTH	3	Fasting glucose	485
809	2)T2DM	2)CRE+	2)PTH	3	Fasting glucose	443
316	2)T2DM	2)CRE+	3)ABL	0	Fasting glucose	165
320	2)T2DM	2)CRE+	3)ABL	0	Fasting glucose	222.5
321	2)T2DM	2)CRE+	3)ABL	0	Fasting glucose	210
351	2)T2DM	2)CRE+	3)ABL	0	Fasting glucose	257.5
352	2)T2DM	2)CRE+	3)ABL	0	Fasting glucose	260
366	2)T2DM	2)CRE+	3)ABL	0	Fasting glucose	150
371	2)T2DM	2)CRE+	3)ABL	0	Fasting glucose	291
374	2)T2DM	2)CRE+	3)ABL	0	Fasting glucose	225
410	2)T2DM	2)CRE+	3)ABL	0	Fasting glucose	206.5
414	2)T2DM	2)CRE+	3)ABL	0	Fasting glucose	252
642	2)T2DM	2)CRE+	3)ABL	0	Fasting glucose	180
644	2)T2DM	2)CRE+	3)ABL	0	Fasting glucose	192.5
671	2)T2DM	2)CRE+	3)ABL	0	Fasting glucose	213
712	2)T2DM	2)CRE+	3)ABL	0	Fasting glucose	203.5
743	2)T2DM	2)CRE+	3)ABL	0	Fasting glucose	157
744	2)T2DM	2)CRE+	3)ABL	0	Fasting glucose	157
316	2)T2DM	2)CRE+	3)ABL	1	Fasting glucose	221
320	2)T2DM	2)CRE+	3)ABL	1	Fasting glucose	230
321	2)T2DM	2)CRE+	3)ABL	1	Fasting glucose	282
351	2)T2DM	2)CRE+	3)ABL	1	Fasting glucose	244
352	2)T2DM	2)CRE+	3)ABL	1	Fasting glucose	255.5
366	2)T2DM	2)CRE+	3)ABL	1	Fasting glucose	202
371	2)T2DM	2)CRE+	3)ABL	1	Fasting glucose	254.5
374	2)T2DM	2)CRE+	3)ABL	1	Fasting glucose	233
410	2)T2DM	2)CRE+	3)ABL	1	Fasting glucose	277.5
414	2)T2DM	2)CRE+	3)ABL	1	Fasting glucose	271
642	2)T2DM	2)CRE+	3)ABL	1	Fasting glucose	232
644	2)T2DM	2)CRE+	3)ABL	1	Fasting glucose	263
671	2)T2DM	2)CRE+	3)ABL	1	Fasting glucose	236
712	2)T2DM	2)CRE+	3)ABL	1	Fasting glucose	296.5
715	2)T2DM	2)CRE+	3)ABL	1	Fasting glucose	259
743	2)T2DM	2)CRE+	3)ABL	1	Fasting glucose	201
744	2)T2DM	2)CRE+	3)ABL	1	Fasting glucose	251
316	2)T2DM	2)CRE+	3)ABL	2	Fasting glucose	518
320	2)T2DM	2)CRE+	3)ABL	2	Fasting glucose	470.5
321	2)T2DM	2)CRE+	3)ABL	2	Fasting glucose	557
351	2)T2DM	2)CRE+	3)ABL	2	Fasting glucose	440.5
352	2)T2DM	2)CRE+	3)ABL	2	Fasting glucose	521
366	2)T2DM	2)CRE+	3)ABL	2	Fasting glucose	502.5
374	2)T2DM	2)CRE+	3)ABL	2	Fasting glucose	510.5
410	2)T2DM	2)CRE+	3)ABL	2	Fasting glucose	501.5
414	2)T2DM	2)CRE+	3)ABL	2	Fasting glucose	569
642	2)T2DM	2)CRE+	3)ABL	2	Fasting glucose	481.5
644	2)T2DM	2)CRE+	3)ABL	2	Fasting glucose	519
671	2)T2DM	2)CRE+	3)ABL	2	Fasting glucose	516.5
712	2)T2DM	2)CRE+	3)ABL	2	Fasting glucose	425
715	2)T2DM	2)CRE+	3)ABL	2	Fasting glucose	508.5
743	2)T2DM	2)CRE+	3)ABL	2	Fasting glucose	484.5
744	2)T2DM	2)CRE+	3)ABL	2	Fasting glucose	416.5
316	2)T2DM	2)CRE+	3)ABL	3	Fasting glucose	431
320	2)T2DM	2)CRE+	3)ABL	3	Fasting glucose	548.5
321	2)T2DM	2)CRE+	3)ABL	3	Fasting glucose	535
352	2)T2DM	2)CRE+	3)ABL	3	Fasting glucose	543.5
366	2)T2DM	2)CRE+	3)ABL	3	Fasting glucose	464
371	2)T2DM	2)CRE+	3)ABL	3	Fasting glucose	528.5
374	2)T2DM	2)CRE+	3)ABL	3	Fasting glucose	409
410	2)T2DM	2)CRE+	3)ABL	3	Fasting glucose	458.5
414	2)T2DM	2)CRE+	3)ABL	3	Fasting glucose	499.5
642	2)T2DM	2)CRE+	3)ABL	3	Fasting glucose	408.5
644	2)T2DM	2)CRE+	3)ABL	3	Fasting glucose	520.5
671	2)T2DM	2)CRE+	3)ABL	3	Fasting glucose	441
712	2)T2DM	2)CRE+	3)ABL	3	Fasting glucose	530.5
715	2)T2DM	2)CRE+	3)ABL	3	Fasting glucose	511
743	2)T2DM	2)CRE+	3)ABL	3	Fasting glucose	497
744	2)T2DM	2)CRE+	3)ABL	3	Fasting glucose	433
