# Supplementary material for: DMP1-Cre expressing cells mediate the gain in bone mass and strength, but not the increase in bone remodeling, induced by ligands of the parathyroid hormone receptor
Source: Bone Res. 2026 Jul 30;14:77. doi: 10.1038/s41413-026-00555-z (PMC13424361; doi:10.1038/s41413-026-00555-z)
Supplement: Supplementary file 5 — Raw data for Figure 1c and supplementary figure 1e body change timepoints [file 41413_2026_555_MOESM5_ESM.xlsx]

## Sheet: 3-way ANOVA results
Data transformation	Figure number & Outcome variable	Output type	Output label	Mean or Difference	SD for mean, SE for Difference	Lower limit of 95% CI	Upper limit of 95% CI	Effect size	t-value	degrees of freedom	unadjusted p-value	***: p<=0.05, *p<=0.10	FDR-adjusted p-value	***: p<=0.05, *p<=0.10
	Fig. 1c. Body Weight	Group mean	LFD / CRE+ / Time 0	26.93	2.18963	26.2297	27.6303
	Fig. 1c. Body Weight	Group mean	LFD / CRE+ / Time 1	28.0707	2.30426	27.3434	28.798
	Fig. 1c. Body Weight	Group mean	LFD / CRE+ / Time 2	28.6537	2.73762	27.7896	29.5178
	Fig. 1c. Body Weight	Group mean	LFD / CRE+ / Time 3	29.15	2.73974	28.2738	30.0262
	Fig. 1c. Body Weight	Group mean	LFD / CRE+ / Time 4	28.6	2.15153	27.233	29.967
	Fig. 1c. Body Weight	Group mean	LFD / CRE- / Time 0	27.8159	1.72962	27.2901	28.3418
	Fig. 1c. Body Weight	Group mean	LFD / CRE- / Time 1	30.0063	2.30341	29.3374	30.6751
	Fig. 1c. Body Weight	Group mean	LFD / CRE- / Time 2	31.0146	2.58523	30.2639	31.7653
	Fig. 1c. Body Weight	Group mean	LFD / CRE- / Time 3	32.2146	2.98464	31.3479	33.0812
	Fig. 1c. Body Weight	Group mean	LFD / CRE- / Time 4	31.8643	2.0683	30.6701	33.0585
	Fig. 1c. Body Weight	Group mean	T2DM / CRE+ / Time 0	27.1767	1.92748	26.5836	27.7699
	Fig. 1c. Body Weight	Group mean	T2DM / CRE+ / Time 1	33.9721	3.48263	32.9003	35.0439
	Fig. 1c. Body Weight	Group mean	T2DM / CRE+ / Time 2	27.7976	1.99217	27.1688	28.4264
	Fig. 1c. Body Weight	Group mean	T2DM / CRE+ / Time 3	27.5548	1.79351	26.9959	28.1137
	Fig. 1c. Body Weight	Group mean	T2DM / CRE+ / Time 4	27.8533	2.08082	26.701	29.0057
	Fig. 1c. Body Weight	Group mean	T2DM / CRE- / Time 0	28.502	2.06776	27.9081	29.096
	Fig. 1c. Body Weight	Group mean	T2DM / CRE- / Time 1	34.8479	3.07875	33.9539	35.7419
	Fig. 1c. Body Weight	Group mean	T2DM / CRE- / Time 2	28.8957	1.9469	28.3241	29.4674
	Fig. 1c. Body Weight	Group mean	T2DM / CRE- / Time 3	28.2717	1.84146	27.7249	28.8186
	Fig. 1c. Body Weight	Group mean	T2DM / CRE- / Time 4	28.5467	1.81811	27.5398	29.5535
	Fig. 1c. Body Weight	Model mean	LFD / CRE+ / Time 0	26.93	0.377642
	Fig. 1c. Body Weight	Model mean	LFD / CRE+ / Time 1	28.0707	0.373008
	Fig. 1c. Body Weight	Model mean	LFD / CRE+ / Time 2	28.6537	0.373008
	Fig. 1c. Body Weight	Model mean	LFD / CRE+ / Time 3	29.15	0.377642
	Fig. 1c. Body Weight	Model mean	LFD / CRE+ / Time 4	28.6	0.689477
	Fig. 1c. Body Weight	Model mean	LFD / CRE- / Time 0	27.8159	0.360068
	Fig. 1c. Body Weight	Model mean	LFD / CRE- / Time 1	30.0063	0.344738
	Fig. 1c. Body Weight	Model mean	LFD / CRE- / Time 2	31.0146	0.344738
	Fig. 1c. Body Weight	Model mean	LFD / CRE- / Time 3	32.2146	0.344738
	Fig. 1c. Body Weight	Model mean	LFD / CRE- / Time 4	31.8643	0.638332
	Fig. 1c. Body Weight	Model mean	T2DM / CRE+ / Time 0	27.1767	0.36423
	Fig. 1c. Body Weight	Model mean	T2DM / CRE+ / Time 1	33.9721	0.36423
	Fig. 1c. Body Weight	Model mean	T2DM / CRE+ / Time 2	27.7976	0.373008
	Fig. 1c. Body Weight	Model mean	T2DM / CRE+ / Time 3	27.5548	0.368541
	Fig. 1c. Body Weight	Model mean	T2DM / CRE+ / Time 4	27.8533	0.616687
	Fig. 1c. Body Weight	Model mean	T2DM / CRE- / Time 0	28.502	0.341203
	Fig. 1c. Body Weight	Model mean	T2DM / CRE- / Time 1	34.8479	0.344738
	Fig. 1c. Body Weight	Model mean	T2DM / CRE- / Time 2	28.8957	0.348387
	Fig. 1c. Body Weight	Model mean	T2DM / CRE- / Time 3	28.2717	0.352153
	Fig. 1c. Body Weight	Model mean	T2DM / CRE- / Time 4	28.5467	0.616687
	Fig. 1c. Body Weight	Tested difference	CRE+ vs. CRE- in LFD/Time 0	-0.8859	0.521788	-1.9103	0.1384	0.31	-1.7	745	0.09	*	0.1285
	Fig. 1c. Body Weight	Tested difference	CRE+ vs. CRE- in LFD/Time 1	-1.9355	0.507917	-2.9326	-0.9384	0.7	-3.81	745	0.0002	***	0.0004	***
	Fig. 1c. Body Weight	Tested difference	CRE+ vs. CRE- in LFD/Time 2	-2.3609	0.507917	-3.358	-1.3638	0.85	-4.65	745	<.0001	***	<.0001	***
	Fig. 1c. Body Weight	Tested difference	CRE+ vs. CRE- in LFD/Time 3	-3.0646	0.51133	-4.0684	-2.0608	1.09	-5.99	745	<.0001	***	<.0001	***
	Fig. 1c. Body Weight	Tested difference	CRE+ vs. CRE- in LFD/Time 4	-3.2643	0.939599	-5.1089	-1.4197	0.63	-3.47	745	0.0005	***	0.0012	***
	Fig. 1c. Body Weight	Tested difference	CRE+ vs. CRE- in T2DM/Time 0	-1.3253	0.499082	-2.3051	-0.3455	0.48	-2.66	745	0.0081	***	0.0147	***
	Fig. 1c. Body Weight	Tested difference	CRE+ vs. CRE- in T2DM/Time 1	-0.8758	0.501506	-1.8604	0.1087	0.32	-1.75	745	0.0812	*	0.1249
	Fig. 1c. Body Weight	Tested difference	CRE+ vs. CRE- in T2DM/Time 2	-1.0982	0.5104	-2.1002	-0.09619	0.39	-2.15	745	0.0317	***	0.0529	*
	Fig. 1c. Body Weight	Tested difference	CRE+ vs. CRE- in T2DM/Time 3	-0.717	0.509739	-1.7177	0.2837	0.26	-1.41	745	0.16		0.1965
	Fig. 1c. Body Weight	Tested difference	CRE+ vs. CRE- in T2DM/Time 4	-0.6933	0.872127	-2.4055	1.0188	0.15	-0.79	745	0.4269		0.4493
	Fig. 1c. Body Weight	Tested difference	T2DM vs. LFD in CRE+/Time 0	0.2467	0.524669	-0.7833	1.2767	0.09	0.47	745	0.6383		0.6383
	Fig. 1c. Body Weight	Tested difference	T2DM vs. LFD in CRE+/Time 1	5.9014	0.521343	4.8779	6.9248	2.07	11.32	745	<.0001	***	<.0001	***
	Fig. 1c. Body Weight	Tested difference	T2DM vs. LFD in CRE+/Time 2	-0.8561	0.527513	-1.8917	0.1795	0.3	-1.62	745	0.105		0.14
	Fig. 1c. Body Weight	Tested difference	T2DM vs. LFD in CRE+/Time 3	-1.5952	0.52767	-2.6311	-0.5593	0.55	-3.02	745	0.0026	***	0.0052	***
	Fig. 1c. Body Weight	Tested difference	T2DM vs. LFD in CRE+/Time 4	-0.7467	0.92503	-2.5626	1.0693	0.15	-0.81	745	0.4198		0.4493
	Fig. 1c. Body Weight	Tested difference	T2DM vs. LFD in CRE-/Time 0	0.6861	0.496052	-0.2877	1.66	0.25	1.38	745	0.167		0.1965
	Fig. 1c. Body Weight	Tested difference	T2DM vs. LFD in CRE-/Time 1	4.8417	0.487534	3.8846	5.7988	1.81	9.93	745	<.0001	***	<.0001	***
	Fig. 1c. Body Weight	Tested difference	T2DM vs. LFD in CRE-/Time 2	-2.1188	0.49012	-3.081	-1.1567	0.79	-4.32	745	<.0001	***	<.0001	***
	Fig. 1c. Body Weight	Tested difference	T2DM vs. LFD in CRE-/Time 3	-3.9428	0.492805	-4.9103	-2.9754	1.46	-8	745	<.0001	***	<.0001	***
	Fig. 1c. Body Weight	Tested difference	T2DM vs. LFD in CRE-/Time 4	-3.3176	0.887564	-5.06	-1.5752	0.68	-3.74	745	0.0002	***	0.0005	***

## Sheet: Means table
Variable	Label	CRE	Stats	C / Time 0	C / Time 1	C / Time 2	C / Time 3	C / Time 4	DM / Time 0	DM / Time 1	DM / Time 2	DM / Time 3	DM / Time 4
body_wt	Body weight	1)CRE-	mean +/- sd	27.82 +/- 1.73	30.01 +/- 2.30	31.01 +/- 2.59	32.21 +/- 2.98	31.86 +/- 2.07	28.50 +/- 2.07	34.85 +/- 3.08	28.90 +/- 1.95	28.27 +/- 1.84	28.55 +/- 1.82
body_wt	Body weight	1)CRE-	n	44	48	48	48	14	49	48	47	46	15
body_wt	Body weight	2)CRE+	mean +/- sd	26.93 +/- 2.19	28.07 +/- 2.30	28.65 +/- 2.74	29.15 +/- 2.74	28.60 +/- 2.15	27.18 +/- 1.93	33.97 +/- 3.48	27.80 +/- 1.99	27.55 +/- 1.79	27.85 +/- 2.08
body_wt	Body weight	2)CRE+	n	40	41	41	40	12	43	43	41	42	15

## Sheet: Analysis Dataset
ID	Group	Cre	Treatment	Timepoint	Label	Variable
441	1)LFD	1)CRE-	1)VEH	0	Body weight	27.7
445	1)LFD	1)CRE-	1)VEH	0	Body weight	27.6
447	1)LFD	1)CRE-	1)VEH	0	Body weight	30.5
471	1)LFD	1)CRE-	1)VEH	0	Body weight	26.6
477	1)LFD	1)CRE-	1)VEH	0	Body weight	30
497	1)LFD	1)CRE-	1)VEH	0	Body weight	27
521	1)LFD	1)CRE-	1)VEH	0	Body weight	28.1
535	1)LFD	1)CRE-	1)VEH	0	Body weight	28.4
540	1)LFD	1)CRE-	1)VEH	0	Body weight	26.2
570	1)LFD	1)CRE-	1)VEH	0	Body weight	26.6
716	1)LFD	1)CRE-	1)VEH	0	Body weight	27
736	1)LFD	1)CRE-	1)VEH	0	Body weight	28
812	1)LFD	1)CRE-	1)VEH	0	Body weight	29.6
441	1)LFD	1)CRE-	1)VEH	1	Body weight	30.7
445	1)LFD	1)CRE-	1)VEH	1	Body weight	30.2
447	1)LFD	1)CRE-	1)VEH	1	Body weight	33.8
471	1)LFD	1)CRE-	1)VEH	1	Body weight	28.9
477	1)LFD	1)CRE-	1)VEH	1	Body weight	31.8
497	1)LFD	1)CRE-	1)VEH	1	Body weight	27.8
521	1)LFD	1)CRE-	1)VEH	1	Body weight	30.4
535	1)LFD	1)CRE-	1)VEH	1	Body weight	31.5
538	1)LFD	1)CRE-	1)VEH	1	Body weight	26.8
540	1)LFD	1)CRE-	1)VEH	1	Body weight	27.7
570	1)LFD	1)CRE-	1)VEH	1	Body weight	26.8
716	1)LFD	1)CRE-	1)VEH	1	Body weight	26.7
736	1)LFD	1)CRE-	1)VEH	1	Body weight	29
738	1)LFD	1)CRE-	1)VEH	1	Body weight	33.4
812	1)LFD	1)CRE-	1)VEH	1	Body weight	30.6
441	1)LFD	1)CRE-	1)VEH	2	Body weight	31.7
445	1)LFD	1)CRE-	1)VEH	2	Body weight	31.3
447	1)LFD	1)CRE-	1)VEH	2	Body weight	35.3
471	1)LFD	1)CRE-	1)VEH	2	Body weight	30.2
477	1)LFD	1)CRE-	1)VEH	2	Body weight	32
497	1)LFD	1)CRE-	1)VEH	2	Body weight	27.8
521	1)LFD	1)CRE-	1)VEH	2	Body weight	30.5
535	1)LFD	1)CRE-	1)VEH	2	Body weight	33
538	1)LFD	1)CRE-	1)VEH	2	Body weight	28.6
540	1)LFD	1)CRE-	1)VEH	2	Body weight	29
570	1)LFD	1)CRE-	1)VEH	2	Body weight	27.7
716	1)LFD	1)CRE-	1)VEH	2	Body weight	28.5
736	1)LFD	1)CRE-	1)VEH	2	Body weight	31
738	1)LFD	1)CRE-	1)VEH	2	Body weight	35
812	1)LFD	1)CRE-	1)VEH	2	Body weight	33.6
441	1)LFD	1)CRE-	1)VEH	3	Body weight	32.4
445	1)LFD	1)CRE-	1)VEH	3	Body weight	33
447	1)LFD	1)CRE-	1)VEH	3	Body weight	38
471	1)LFD	1)CRE-	1)VEH	3	Body weight	32.5
477	1)LFD	1)CRE-	1)VEH	3	Body weight	33
497	1)LFD	1)CRE-	1)VEH	3	Body weight	28
521	1)LFD	1)CRE-	1)VEH	3	Body weight	31.8
535	1)LFD	1)CRE-	1)VEH	3	Body weight	33.2
538	1)LFD	1)CRE-	1)VEH	3	Body weight	30.5
540	1)LFD	1)CRE-	1)VEH	3	Body weight	29.7
570	1)LFD	1)CRE-	1)VEH	3	Body weight	28.3
716	1)LFD	1)CRE-	1)VEH	3	Body weight	28.7
736	1)LFD	1)CRE-	1)VEH	3	Body weight	32.6
738	1)LFD	1)CRE-	1)VEH	3	Body weight	37.3
812	1)LFD	1)CRE-	1)VEH	3	Body weight	34
441	1)LFD	1)CRE-	1)VEH	4	Body weight	32.4
445	1)LFD	1)CRE-	1)VEH	4	Body weight	32.3
471	1)LFD	1)CRE-	1)VEH	4	Body weight	30.6
477	1)LFD	1)CRE-	1)VEH	4	Body weight	32.6
497	1)LFD	1)CRE-	1)VEH	4	Body weight	29.4
521	1)LFD	1)CRE-	1)VEH	4	Body weight	32.2
535	1)LFD	1)CRE-	1)VEH	4	Body weight	33
538	1)LFD	1)CRE-	1)VEH	4	Body weight	31.5
540	1)LFD	1)CRE-	1)VEH	4	Body weight	29.9
570	1)LFD	1)CRE-	1)VEH	4	Body weight	29.2
716	1)LFD	1)CRE-	1)VEH	4	Body weight	30
736	1)LFD	1)CRE-	1)VEH	4	Body weight	32
738	1)LFD	1)CRE-	1)VEH	4	Body weight	37
812	1)LFD	1)CRE-	1)VEH	4	Body weight	34
434	1)LFD	1)CRE-	2)PTH	0	Body weight	28.2
437	1)LFD	1)CRE-	2)PTH	0	Body weight	27.5
446	1)LFD	1)CRE-	2)PTH	0	Body weight	28.2
481	1)LFD	1)CRE-	2)PTH	0	Body weight	27.4
530	1)LFD	1)CRE-	2)PTH	0	Body weight	28.5
536	1)LFD	1)CRE-	2)PTH	0	Body weight	26.8
539	1)LFD	1)CRE-	2)PTH	0	Body weight	28.2
561	1)LFD	1)CRE-	2)PTH	0	Body weight	26.3
562	1)LFD	1)CRE-	2)PTH	0	Body weight	24.4
573	1)LFD	1)CRE-	2)PTH	0	Body weight	30.7
618	1)LFD	1)CRE-	2)PTH	0	Body weight	28.1
619	1)LFD	1)CRE-	2)PTH	0	Body weight	30
719	1)LFD	1)CRE-	2)PTH	0	Body weight	27.2
734	1)LFD	1)CRE-	2)PTH	0	Body weight	26.5
735	1)LFD	1)CRE-	2)PTH	0	Body weight	28
794	1)LFD	1)CRE-	2)PTH	0	Body weight	27
434	1)LFD	1)CRE-	2)PTH	1	Body weight	27.8
437	1)LFD	1)CRE-	2)PTH	1	Body weight	28.1
446	1)LFD	1)CRE-	2)PTH	1	Body weight	31.3
481	1)LFD	1)CRE-	2)PTH	1	Body weight	27.5
530	1)LFD	1)CRE-	2)PTH	1	Body weight	30.8
536	1)LFD	1)CRE-	2)PTH	1	Body weight	30
539	1)LFD	1)CRE-	2)PTH	1	Body weight	32.4
561	1)LFD	1)CRE-	2)PTH	1	Body weight	32.2
562	1)LFD	1)CRE-	2)PTH	1	Body weight	27.1
573	1)LFD	1)CRE-	2)PTH	1	Body weight	33.2
618	1)LFD	1)CRE-	2)PTH	1	Body weight	30.6
619	1)LFD	1)CRE-	2)PTH	1	Body weight	33
719	1)LFD	1)CRE-	2)PTH	1	Body weight	27.7
733	1)LFD	1)CRE-	2)PTH	1	Body weight	31.4
734	1)LFD	1)CRE-	2)PTH	1	Body weight	29.5
735	1)LFD	1)CRE-	2)PTH	1	Body weight	29.5
794	1)LFD	1)CRE-	2)PTH	1	Body weight	29
434	1)LFD	1)CRE-	2)PTH	2	Body weight	27.8
437	1)LFD	1)CRE-	2)PTH	2	Body weight	30.3
446	1)LFD	1)CRE-	2)PTH	2	Body weight	31.3
481	1)LFD	1)CRE-	2)PTH	2	Body weight	28.5
530	1)LFD	1)CRE-	2)PTH	2	Body weight	34.3
536	1)LFD	1)CRE-	2)PTH	2	Body weight	30.5
539	1)LFD	1)CRE-	2)PTH	2	Body weight	34.2
561	1)LFD	1)CRE-	2)PTH	2	Body weight	33
562	1)LFD	1)CRE-	2)PTH	2	Body weight	28
573	1)LFD	1)CRE-	2)PTH	2	Body weight	35
618	1)LFD	1)CRE-	2)PTH	2	Body weight	31.4
619	1)LFD	1)CRE-	2)PTH	2	Body weight	33
719	1)LFD	1)CRE-	2)PTH	2	Body weight	28.5
733	1)LFD	1)CRE-	2)PTH	2	Body weight	33
734	1)LFD	1)CRE-	2)PTH	2	Body weight	29
735	1)LFD	1)CRE-	2)PTH	2	Body weight	29.5
794	1)LFD	1)CRE-	2)PTH	2	Body weight	29.5
434	1)LFD	1)CRE-	2)PTH	3	Body weight	29
437	1)LFD	1)CRE-	2)PTH	3	Body weight	30.8
446	1)LFD	1)CRE-	2)PTH	3	Body weight	34.2
481	1)LFD	1)CRE-	2)PTH	3	Body weight	28.6
530	1)LFD	1)CRE-	2)PTH	3	Body weight	36.3
536	1)LFD	1)CRE-	2)PTH	3	Body weight	30.7
539	1)LFD	1)CRE-	2)PTH	3	Body weight	34.5
561	1)LFD	1)CRE-	2)PTH	3	Body weight	35.1
562	1)LFD	1)CRE-	2)PTH	3	Body weight	28.9
573	1)LFD	1)CRE-	2)PTH	3	Body weight	36.2
618	1)LFD	1)CRE-	2)PTH	3	Body weight	32.6
619	1)LFD	1)CRE-	2)PTH	3	Body weight	35.2
719	1)LFD	1)CRE-	2)PTH	3	Body weight	29
733	1)LFD	1)CRE-	2)PTH	3	Body weight	33.7
734	1)LFD	1)CRE-	2)PTH	3	Body weight	31
735	1)LFD	1)CRE-	2)PTH	3	Body weight	31.3
794	1)LFD	1)CRE-	2)PTH	3	Body weight	30.5
443	1)LFD	1)CRE-	3)ABL	0	Body weight	27.4
456	1)LFD	1)CRE-	3)ABL	0	Body weight	26.2
459	1)LFD	1)CRE-	3)ABL	0	Body weight	28.3
470	1)LFD	1)CRE-	3)ABL	0	Body weight	29.2
496	1)LFD	1)CRE-	3)ABL	0	Body weight	24.9
541	1)LFD	1)CRE-	3)ABL	0	Body weight	27.8
554	1)LFD	1)CRE-	3)ABL	0	Body weight	28.7
558	1)LFD	1)CRE-	3)ABL	0	Body weight	26.5
559	1)LFD	1)CRE-	3)ABL	0	Body weight	29.3
571	1)LFD	1)CRE-	3)ABL	0	Body weight	30.5
601	1)LFD	1)CRE-	3)ABL	0	Body weight	23.4
608	1)LFD	1)CRE-	3)ABL	0	Body weight	28.4
729	1)LFD	1)CRE-	3)ABL	0	Body weight	31.5
732	1)LFD	1)CRE-	3)ABL	0	Body weight	25
737	1)LFD	1)CRE-	3)ABL	0	Body weight	30.5
443	1)LFD	1)CRE-	3)ABL	1	Body weight	28.8
456	1)LFD	1)CRE-	3)ABL	1	Body weight	27.4
459	1)LFD	1)CRE-	3)ABL	1	Body weight	29.6
470	1)LFD	1)CRE-	3)ABL	1	Body weight	31.4
496	1)LFD	1)CRE-	3)ABL	1	Body weight	26.4
541	1)LFD	1)CRE-	3)ABL	1	Body weight	30
554	1)LFD	1)CRE-	3)ABL	1	Body weight	31.2
558	1)LFD	1)CRE-	3)ABL	1	Body weight	30.2
559	1)LFD	1)CRE-	3)ABL	1	Body weight	32.2
571	1)LFD	1)CRE-	3)ABL	1	Body weight	34.4
601	1)LFD	1)CRE-	3)ABL	1	Body weight	26.5
608	1)LFD	1)CRE-	3)ABL	1	Body weight	32.9
717	1)LFD	1)CRE-	3)ABL	1	Body weight	32.5
729	1)LFD	1)CRE-	3)ABL	1	Body weight	30.9
732	1)LFD	1)CRE-	3)ABL	1	Body weight	25.4
737	1)LFD	1)CRE-	3)ABL	1	Body weight	33.3
443	1)LFD	1)CRE-	3)ABL	2	Body weight	29.5
456	1)LFD	1)CRE-	3)ABL	2	Body weight	28
459	1)LFD	1)CRE-	3)ABL	2	Body weight	29.2
470	1)LFD	1)CRE-	3)ABL	2	Body weight	31.4
496	1)LFD	1)CRE-	3)ABL	2	Body weight	26
541	1)LFD	1)CRE-	3)ABL	2	Body weight	32.4
554	1)LFD	1)CRE-	3)ABL	2	Body weight	32.9
558	1)LFD	1)CRE-	3)ABL	2	Body weight	32
559	1)LFD	1)CRE-	3)ABL	2	Body weight	33.5
571	1)LFD	1)CRE-	3)ABL	2	Body weight	34.7
601	1)LFD	1)CRE-	3)ABL	2	Body weight	27
608	1)LFD	1)CRE-	3)ABL	2	Body weight	34.5
717	1)LFD	1)CRE-	3)ABL	2	Body weight	33
729	1)LFD	1)CRE-	3)ABL	2	Body weight	33
732	1)LFD	1)CRE-	3)ABL	2	Body weight	25.7
737	1)LFD	1)CRE-	3)ABL	2	Body weight	33.9
443	1)LFD	1)CRE-	3)ABL	3	Body weight	30.2
456	1)LFD	1)CRE-	3)ABL	3	Body weight	29.9
459	1)LFD	1)CRE-	3)ABL	3	Body weight	30.5
470	1)LFD	1)CRE-	3)ABL	3	Body weight	33.5
496	1)LFD	1)CRE-	3)ABL	3	Body weight	27.4
541	1)LFD	1)CRE-	3)ABL	3	Body weight	33
554	1)LFD	1)CRE-	3)ABL	3	Body weight	28.4
558	1)LFD	1)CRE-	3)ABL	3	Body weight	34.4
559	1)LFD	1)CRE-	3)ABL	3	Body weight	35.6
571	1)LFD	1)CRE-	3)ABL	3	Body weight	36.6
601	1)LFD	1)CRE-	3)ABL	3	Body weight	28.7
608	1)LFD	1)CRE-	3)ABL	3	Body weight	36.5
717	1)LFD	1)CRE-	3)ABL	3	Body weight	34
729	1)LFD	1)CRE-	3)ABL	3	Body weight	34.7
732	1)LFD	1)CRE-	3)ABL	3	Body weight	26
737	1)LFD	1)CRE-	3)ABL	3	Body weight	36.3
435	1)LFD	2)CRE+	1)VEH	0	Body weight	23.3
444	1)LFD	2)CRE+	1)VEH	0	Body weight	26.7
467	1)LFD	2)CRE+	1)VEH	0	Body weight	25.5
468	1)LFD	2)CRE+	1)VEH	0	Body weight	25.6
469	1)LFD	2)CRE+	1)VEH	0	Body weight	29
519	1)LFD	2)CRE+	1)VEH	0	Body weight	28.6
528	1)LFD	2)CRE+	1)VEH	0	Body weight	29.2
569	1)LFD	2)CRE+	1)VEH	0	Body weight	24.1
572	1)LFD	2)CRE+	1)VEH	0	Body weight	25.3
592	1)LFD	2)CRE+	1)VEH	0	Body weight	28.3
617	1)LFD	2)CRE+	1)VEH	0	Body weight	27
627	1)LFD	2)CRE+	1)VEH	0	Body weight	23.6
772	1)LFD	2)CRE+	1)VEH	0	Body weight	28.7
435	1)LFD	2)CRE+	1)VEH	1	Body weight	24.5
444	1)LFD	2)CRE+	1)VEH	1	Body weight	27.8
467	1)LFD	2)CRE+	1)VEH	1	Body weight	26.7
468	1)LFD	2)CRE+	1)VEH	1	Body weight	26.8
469	1)LFD	2)CRE+	1)VEH	1	Body weight	27.9
519	1)LFD	2)CRE+	1)VEH	1	Body weight	30.9
528	1)LFD	2)CRE+	1)VEH	1	Body weight	31.3
569	1)LFD	2)CRE+	1)VEH	1	Body weight	25.5
572	1)LFD	2)CRE+	1)VEH	1	Body weight	26
592	1)LFD	2)CRE+	1)VEH	1	Body weight	29.3
617	1)LFD	2)CRE+	1)VEH	1	Body weight	29.8
627	1)LFD	2)CRE+	1)VEH	1	Body weight	23.8
772	1)LFD	2)CRE+	1)VEH	1	Body weight	28.3
435	1)LFD	2)CRE+	1)VEH	2	Body weight	24.6
444	1)LFD	2)CRE+	1)VEH	2	Body weight	27.6
467	1)LFD	2)CRE+	1)VEH	2	Body weight	26.6
468	1)LFD	2)CRE+	1)VEH	2	Body weight	25.9
469	1)LFD	2)CRE+	1)VEH	2	Body weight	27.8
519	1)LFD	2)CRE+	1)VEH	2	Body weight	32.1
528	1)LFD	2)CRE+	1)VEH	2	Body weight	33.2
569	1)LFD	2)CRE+	1)VEH	2	Body weight	25
572	1)LFD	2)CRE+	1)VEH	2	Body weight	26
592	1)LFD	2)CRE+	1)VEH	2	Body weight	29.6
617	1)LFD	2)CRE+	1)VEH	2	Body weight	31.5
627	1)LFD	2)CRE+	1)VEH	2	Body weight	24.7
772	1)LFD	2)CRE+	1)VEH	2	Body weight	28.4
435	1)LFD	2)CRE+	1)VEH	3	Body weight	25.6
444	1)LFD	2)CRE+	1)VEH	3	Body weight	28.2
467	1)LFD	2)CRE+	1)VEH	3	Body weight	26.8
468	1)LFD	2)CRE+	1)VEH	3	Body weight	27
469	1)LFD	2)CRE+	1)VEH	3	Body weight	29
519	1)LFD	2)CRE+	1)VEH	3	Body weight	31.8
569	1)LFD	2)CRE+	1)VEH	3	Body weight	25.6
572	1)LFD	2)CRE+	1)VEH	3	Body weight	26.9
592	1)LFD	2)CRE+	1)VEH	3	Body weight	30
617	1)LFD	2)CRE+	1)VEH	3	Body weight	31.2
627	1)LFD	2)CRE+	1)VEH	3	Body weight	25.4
772	1)LFD	2)CRE+	1)VEH	3	Body weight	29
435	1)LFD	2)CRE+	1)VEH	4	Body weight	26.3
444	1)LFD	2)CRE+	1)VEH	4	Body weight	29
467	1)LFD	2)CRE+	1)VEH	4	Body weight	27.3
468	1)LFD	2)CRE+	1)VEH	4	Body weight	27.8
469	1)LFD	2)CRE+	1)VEH	4	Body weight	28
519	1)LFD	2)CRE+	1)VEH	4	Body weight	31.8
569	1)LFD	2)CRE+	1)VEH	4	Body weight	26.3
572	1)LFD	2)CRE+	1)VEH	4	Body weight	28
592	1)LFD	2)CRE+	1)VEH	4	Body weight	31
617	1)LFD	2)CRE+	1)VEH	4	Body weight	32.5
627	1)LFD	2)CRE+	1)VEH	4	Body weight	26.2
772	1)LFD	2)CRE+	1)VEH	4	Body weight	29
455	1)LFD	2)CRE+	2)PTH	0	Body weight	29
457	1)LFD	2)CRE+	2)PTH	0	Body weight	22.4
458	1)LFD	2)CRE+	2)PTH	0	Body weight	25.4
476	1)LFD	2)CRE+	2)PTH	0	Body weight	29.4
517	1)LFD	2)CRE+	2)PTH	0	Body weight	27.8
518	1)LFD	2)CRE+	2)PTH	0	Body weight	27.2
522	1)LFD	2)CRE+	2)PTH	0	Body weight	25
529	1)LFD	2)CRE+	2)PTH	0	Body weight	22.4
537	1)LFD	2)CRE+	2)PTH	0	Body weight	28
563	1)LFD	2)CRE+	2)PTH	0	Body weight	24
565	1)LFD	2)CRE+	2)PTH	0	Body weight	24.9
600	1)LFD	2)CRE+	2)PTH	0	Body weight	28.7
718	1)LFD	2)CRE+	2)PTH	0	Body weight	27
782	1)LFD	2)CRE+	2)PTH	0	Body weight	29.2
795	1)LFD	2)CRE+	2)PTH	0	Body weight	25.2
455	1)LFD	2)CRE+	2)PTH	1	Body weight	31.7
457	1)LFD	2)CRE+	2)PTH	1	Body weight	24
458	1)LFD	2)CRE+	2)PTH	1	Body weight	29.6
476	1)LFD	2)CRE+	2)PTH	1	Body weight	32
517	1)LFD	2)CRE+	2)PTH	1	Body weight	30.9
518	1)LFD	2)CRE+	2)PTH	1	Body weight	28
522	1)LFD	2)CRE+	2)PTH	1	Body weight	27
529	1)LFD	2)CRE+	2)PTH	1	Body weight	27.4
537	1)LFD	2)CRE+	2)PTH	1	Body weight	30.4
563	1)LFD	2)CRE+	2)PTH	1	Body weight	26.5
565	1)LFD	2)CRE+	2)PTH	1	Body weight	25.3
600	1)LFD	2)CRE+	2)PTH	1	Body weight	29.6
718	1)LFD	2)CRE+	2)PTH	1	Body weight	27.3
782	1)LFD	2)CRE+	2)PTH	1	Body weight	29
795	1)LFD	2)CRE+	2)PTH	1	Body weight	25.5
455	1)LFD	2)CRE+	2)PTH	2	Body weight	31.8
457	1)LFD	2)CRE+	2)PTH	2	Body weight	24.4
458	1)LFD	2)CRE+	2)PTH	2	Body weight	26.4
476	1)LFD	2)CRE+	2)PTH	2	Body weight	33.7
517	1)LFD	2)CRE+	2)PTH	2	Body weight	32.6
518	1)LFD	2)CRE+	2)PTH	2	Body weight	30
522	1)LFD	2)CRE+	2)PTH	2	Body weight	29.2
529	1)LFD	2)CRE+	2)PTH	2	Body weight	23.7
537	1)LFD	2)CRE+	2)PTH	2	Body weight	30.8
563	1)LFD	2)CRE+	2)PTH	2	Body weight	26.6
565	1)LFD	2)CRE+	2)PTH	2	Body weight	26
600	1)LFD	2)CRE+	2)PTH	2	Body weight	30.2
718	1)LFD	2)CRE+	2)PTH	2	Body weight	27.7
782	1)LFD	2)CRE+	2)PTH	2	Body weight	32.5
795	1)LFD	2)CRE+	2)PTH	2	Body weight	27.4
455	1)LFD	2)CRE+	2)PTH	3	Body weight	32.6
457	1)LFD	2)CRE+	2)PTH	3	Body weight	25
458	1)LFD	2)CRE+	2)PTH	3	Body weight	27
476	1)LFD	2)CRE+	2)PTH	3	Body weight	33.8
517	1)LFD	2)CRE+	2)PTH	3	Body weight	35.1
518	1)LFD	2)CRE+	2)PTH	3	Body weight	31.2
522	1)LFD	2)CRE+	2)PTH	3	Body weight	29.2
529	1)LFD	2)CRE+	2)PTH	3	Body weight	24.4
537	1)LFD	2)CRE+	2)PTH	3	Body weight	30.7
563	1)LFD	2)CRE+	2)PTH	3	Body weight	28.4
565	1)LFD	2)CRE+	2)PTH	3	Body weight	27.2
600	1)LFD	2)CRE+	2)PTH	3	Body weight	31
718	1)LFD	2)CRE+	2)PTH	3	Body weight	28.2
782	1)LFD	2)CRE+	2)PTH	3	Body weight	33
795	1)LFD	2)CRE+	2)PTH	3	Body weight	28
436	1)LFD	2)CRE+	3)ABL	0	Body weight	27.6
442	1)LFD	2)CRE+	3)ABL	0	Body weight	27.3
478	1)LFD	2)CRE+	3)ABL	0	Body weight	30.1
486	1)LFD	2)CRE+	3)ABL	0	Body weight	29
495	1)LFD	2)CRE+	3)ABL	0	Body weight	27.4
520	1)LFD	2)CRE+	3)ABL	0	Body weight	26.3
553	1)LFD	2)CRE+	3)ABL	0	Body weight	31.8
564	1)LFD	2)CRE+	3)ABL	0	Body weight	25.4
566	1)LFD	2)CRE+	3)ABL	0	Body weight	27.5
591	1)LFD	2)CRE+	3)ABL	0	Body weight	29
602	1)LFD	2)CRE+	3)ABL	0	Body weight	28
808	1)LFD	2)CRE+	3)ABL	0	Body weight	27.3
436	1)LFD	2)CRE+	3)ABL	1	Body weight	27.1
442	1)LFD	2)CRE+	3)ABL	1	Body weight	29.3
478	1)LFD	2)CRE+	3)ABL	1	Body weight	31.8
486	1)LFD	2)CRE+	3)ABL	1	Body weight	29.2
495	1)LFD	2)CRE+	3)ABL	1	Body weight	27.9
520	1)LFD	2)CRE+	3)ABL	1	Body weight	27.8
553	1)LFD	2)CRE+	3)ABL	1	Body weight	31.6
564	1)LFD	2)CRE+	3)ABL	1	Body weight	26.3
566	1)LFD	2)CRE+	3)ABL	1	Body weight	28.3
591	1)LFD	2)CRE+	3)ABL	1	Body weight	30.4
602	1)LFD	2)CRE+	3)ABL	1	Body weight	28.6
609	1)LFD	2)CRE+	3)ABL	1	Body weight	24
808	1)LFD	2)CRE+	3)ABL	1	Body weight	25.8
436	1)LFD	2)CRE+	3)ABL	2	Body weight	28.2
442	1)LFD	2)CRE+	3)ABL	2	Body weight	30.6
478	1)LFD	2)CRE+	3)ABL	2	Body weight	31.8
486	1)LFD	2)CRE+	3)ABL	2	Body weight	30
495	1)LFD	2)CRE+	3)ABL	2	Body weight	27.5
520	1)LFD	2)CRE+	3)ABL	2	Body weight	28
553	1)LFD	2)CRE+	3)ABL	2	Body weight	31.8
564	1)LFD	2)CRE+	3)ABL	2	Body weight	27
566	1)LFD	2)CRE+	3)ABL	2	Body weight	29
591	1)LFD	2)CRE+	3)ABL	2	Body weight	32
602	1)LFD	2)CRE+	3)ABL	2	Body weight	29.6
609	1)LFD	2)CRE+	3)ABL	2	Body weight	25
808	1)LFD	2)CRE+	3)ABL	2	Body weight	28.3
436	1)LFD	2)CRE+	3)ABL	3	Body weight	28
442	1)LFD	2)CRE+	3)ABL	3	Body weight	29.6
478	1)LFD	2)CRE+	3)ABL	3	Body weight	34
486	1)LFD	2)CRE+	3)ABL	3	Body weight	30.8
495	1)LFD	2)CRE+	3)ABL	3	Body weight	28
520	1)LFD	2)CRE+	3)ABL	3	Body weight	26.3
553	1)LFD	2)CRE+	3)ABL	3	Body weight	30
564	1)LFD	2)CRE+	3)ABL	3	Body weight	28.5
566	1)LFD	2)CRE+	3)ABL	3	Body weight	29.5
591	1)LFD	2)CRE+	3)ABL	3	Body weight	34.1
602	1)LFD	2)CRE+	3)ABL	3	Body weight	31
609	1)LFD	2)CRE+	3)ABL	3	Body weight	25.4
808	1)LFD	2)CRE+	3)ABL	3	Body weight	29.5
317	2)T2DM	1)CRE-	1)VEH	0	Body weight	29
322	2)T2DM	1)CRE-	1)VEH	0	Body weight	27.3
354	2)T2DM	1)CRE-	1)VEH	0	Body weight	28.5
361	2)T2DM	1)CRE-	1)VEH	0	Body weight	29.3
368	2)T2DM	1)CRE-	1)VEH	0	Body weight	26.2
413	2)T2DM	1)CRE-	1)VEH	0	Body weight	27.4
662	2)T2DM	1)CRE-	1)VEH	0	Body weight	30.6
663	2)T2DM	1)CRE-	1)VEH	0	Body weight	25.1
678	2)T2DM	1)CRE-	1)VEH	0	Body weight	27.7
684	2)T2DM	1)CRE-	1)VEH	0	Body weight	30
699	2)T2DM	1)CRE-	1)VEH	0	Body weight	30.9
710	2)T2DM	1)CRE-	1)VEH	0	Body weight	28.3
711	2)T2DM	1)CRE-	1)VEH	0	Body weight	31.7
722	2)T2DM	1)CRE-	1)VEH	0	Body weight	30
724	2)T2DM	1)CRE-	1)VEH	0	Body weight	28.4
741	2)T2DM	1)CRE-	1)VEH	0	Body weight	28.7
790	2)T2DM	1)CRE-	1)VEH	0	Body weight	26
317	2)T2DM	1)CRE-	1)VEH	1	Body weight	40.6
322	2)T2DM	1)CRE-	1)VEH	1	Body weight	33.6
354	2)T2DM	1)CRE-	1)VEH	1	Body weight	34.5
361	2)T2DM	1)CRE-	1)VEH	1	Body weight	40.1
368	2)T2DM	1)CRE-	1)VEH	1	Body weight	34.8
413	2)T2DM	1)CRE-	1)VEH	1	Body weight	39.7
662	2)T2DM	1)CRE-	1)VEH	1	Body weight	37.1
663	2)T2DM	1)CRE-	1)VEH	1	Body weight	29.6
678	2)T2DM	1)CRE-	1)VEH	1	Body weight	35
684	2)T2DM	1)CRE-	1)VEH	1	Body weight	34.2
699	2)T2DM	1)CRE-	1)VEH	1	Body weight	36
710	2)T2DM	1)CRE-	1)VEH	1	Body weight	34
711	2)T2DM	1)CRE-	1)VEH	1	Body weight	38
722	2)T2DM	1)CRE-	1)VEH	1	Body weight	38
724	2)T2DM	1)CRE-	1)VEH	1	Body weight	34.5
741	2)T2DM	1)CRE-	1)VEH	1	Body weight	33.6
790	2)T2DM	1)CRE-	1)VEH	1	Body weight	31
317	2)T2DM	1)CRE-	1)VEH	2	Body weight	28.8
322	2)T2DM	1)CRE-	1)VEH	2	Body weight	28
361	2)T2DM	1)CRE-	1)VEH	2	Body weight	28.2
368	2)T2DM	1)CRE-	1)VEH	2	Body weight	29
413	2)T2DM	1)CRE-	1)VEH	2	Body weight	31
662	2)T2DM	1)CRE-	1)VEH	2	Body weight	33.4
663	2)T2DM	1)CRE-	1)VEH	2	Body weight	26.8
678	2)T2DM	1)CRE-	1)VEH	2	Body weight	29
684	2)T2DM	1)CRE-	1)VEH	2	Body weight	29.3
699	2)T2DM	1)CRE-	1)VEH	2	Body weight	28
710	2)T2DM	1)CRE-	1)VEH	2	Body weight	27
711	2)T2DM	1)CRE-	1)VEH	2	Body weight	28
722	2)T2DM	1)CRE-	1)VEH	2	Body weight	29.8
724	2)T2DM	1)CRE-	1)VEH	2	Body weight	28.3
741	2)T2DM	1)CRE-	1)VEH	2	Body weight	31.4
790	2)T2DM	1)CRE-	1)VEH	2	Body weight	28
317	2)T2DM	1)CRE-	1)VEH	3	Body weight	28.2
322	2)T2DM	1)CRE-	1)VEH	3	Body weight	27.8
354	2)T2DM	1)CRE-	1)VEH	3	Body weight	27
361	2)T2DM	1)CRE-	1)VEH	3	Body weight	28
368	2)T2DM	1)CRE-	1)VEH	3	Body weight	29.2
413	2)T2DM	1)CRE-	1)VEH	3	Body weight	31.2
663	2)T2DM	1)CRE-	1)VEH	3	Body weight	25.5
678	2)T2DM	1)CRE-	1)VEH	3	Body weight	30.5
684	2)T2DM	1)CRE-	1)VEH	3	Body weight	30
699	2)T2DM	1)CRE-	1)VEH	3	Body weight	28.2
710	2)T2DM	1)CRE-	1)VEH	3	Body weight	25.4
711	2)T2DM	1)CRE-	1)VEH	3	Body weight	27.2
722	2)T2DM	1)CRE-	1)VEH	3	Body weight	28.2
724	2)T2DM	1)CRE-	1)VEH	3	Body weight	27
741	2)T2DM	1)CRE-	1)VEH	3	Body weight	31.2
790	2)T2DM	1)CRE-	1)VEH	3	Body weight	26.2
322	2)T2DM	1)CRE-	1)VEH	4	Body weight	28
354	2)T2DM	1)CRE-	1)VEH	4	Body weight	26
361	2)T2DM	1)CRE-	1)VEH	4	Body weight	28.3
368	2)T2DM	1)CRE-	1)VEH	4	Body weight	29.3
413	2)T2DM	1)CRE-	1)VEH	4	Body weight	31.4
663	2)T2DM	1)CRE-	1)VEH	4	Body weight	27
678	2)T2DM	1)CRE-	1)VEH	4	Body weight	30.1
684	2)T2DM	1)CRE-	1)VEH	4	Body weight	30.6
699	2)T2DM	1)CRE-	1)VEH	4	Body weight	28.5
710	2)T2DM	1)CRE-	1)VEH	4	Body weight	26
711	2)T2DM	1)CRE-	1)VEH	4	Body weight	27
722	2)T2DM	1)CRE-	1)VEH	4	Body weight	28
724	2)T2DM	1)CRE-	1)VEH	4	Body weight	28
741	2)T2DM	1)CRE-	1)VEH	4	Body weight	32
790	2)T2DM	1)CRE-	1)VEH	4	Body weight	28
643	2)T2DM	1)CRE-	2)PTH	0	Body weight	26
672	2)T2DM	1)CRE-	2)PTH	0	Body weight	29.5
677	2)T2DM	1)CRE-	2)PTH	0	Body weight	29
685	2)T2DM	1)CRE-	2)PTH	0	Body weight	31
686	2)T2DM	1)CRE-	2)PTH	0	Body weight	23.7
707	2)T2DM	1)CRE-	2)PTH	0	Body weight	27.8
708	2)T2DM	1)CRE-	2)PTH	0	Body weight	27.6
720	2)T2DM	1)CRE-	2)PTH	0	Body weight	31.3
725	2)T2DM	1)CRE-	2)PTH	0	Body weight	27.6
730	2)T2DM	1)CRE-	2)PTH	0	Body weight	29.4
731	2)T2DM	1)CRE-	2)PTH	0	Body weight	31.2
779	2)T2DM	1)CRE-	2)PTH	0	Body weight	27.5
781	2)T2DM	1)CRE-	2)PTH	0	Body weight	29
789	2)T2DM	1)CRE-	2)PTH	0	Body weight	26.5
793	2)T2DM	1)CRE-	2)PTH	0	Body weight	24.2
811	2)T2DM	1)CRE-	2)PTH	0	Body weight	30
643	2)T2DM	1)CRE-	2)PTH	1	Body weight	28.4
672	2)T2DM	1)CRE-	2)PTH	1	Body weight	34
677	2)T2DM	1)CRE-	2)PTH	1	Body weight	34
685	2)T2DM	1)CRE-	2)PTH	1	Body weight	40
686	2)T2DM	1)CRE-	2)PTH	1	Body weight	29.4
707	2)T2DM	1)CRE-	2)PTH	1	Body weight	30.3
708	2)T2DM	1)CRE-	2)PTH	1	Body weight	33.8
720	2)T2DM	1)CRE-	2)PTH	1	Body weight	37.5
725	2)T2DM	1)CRE-	2)PTH	1	Body weight	36
730	2)T2DM	1)CRE-	2)PTH	1	Body weight	33
731	2)T2DM	1)CRE-	2)PTH	1	Body weight	36.6
779	2)T2DM	1)CRE-	2)PTH	1	Body weight	33.5
781	2)T2DM	1)CRE-	2)PTH	1	Body weight	35.6
789	2)T2DM	1)CRE-	2)PTH	1	Body weight	32.9
793	2)T2DM	1)CRE-	2)PTH	1	Body weight	29.2
811	2)T2DM	1)CRE-	2)PTH	1	Body weight	37.8
643	2)T2DM	1)CRE-	2)PTH	2	Body weight	25.8
672	2)T2DM	1)CRE-	2)PTH	2	Body weight	28.7
677	2)T2DM	1)CRE-	2)PTH	2	Body weight	30.2
686	2)T2DM	1)CRE-	2)PTH	2	Body weight	25.3
707	2)T2DM	1)CRE-	2)PTH	2	Body weight	27.7
708	2)T2DM	1)CRE-	2)PTH	2	Body weight	28.5
720	2)T2DM	1)CRE-	2)PTH	2	Body weight	28.9
725	2)T2DM	1)CRE-	2)PTH	2	Body weight	29.4
730	2)T2DM	1)CRE-	2)PTH	2	Body weight	28.4
731	2)T2DM	1)CRE-	2)PTH	2	Body weight	29.5
779	2)T2DM	1)CRE-	2)PTH	2	Body weight	26.8
781	2)T2DM	1)CRE-	2)PTH	2	Body weight	30.7
789	2)T2DM	1)CRE-	2)PTH	2	Body weight	28
793	2)T2DM	1)CRE-	2)PTH	2	Body weight	26
811	2)T2DM	1)CRE-	2)PTH	2	Body weight	29.4
643	2)T2DM	1)CRE-	2)PTH	3	Body weight	25.5
672	2)T2DM	1)CRE-	2)PTH	3	Body weight	28.3
677	2)T2DM	1)CRE-	2)PTH	3	Body weight	29.2
686	2)T2DM	1)CRE-	2)PTH	3	Body weight	25.1
707	2)T2DM	1)CRE-	2)PTH	3	Body weight	27
708	2)T2DM	1)CRE-	2)PTH	3	Body weight	27
720	2)T2DM	1)CRE-	2)PTH	3	Body weight	27.5
725	2)T2DM	1)CRE-	2)PTH	3	Body weight	28
730	2)T2DM	1)CRE-	2)PTH	3	Body weight	27.7
731	2)T2DM	1)CRE-	2)PTH	3	Body weight	28
779	2)T2DM	1)CRE-	2)PTH	3	Body weight	26.7
781	2)T2DM	1)CRE-	2)PTH	3	Body weight	30.4
789	2)T2DM	1)CRE-	2)PTH	3	Body weight	28
793	2)T2DM	1)CRE-	2)PTH	3	Body weight	26
811	2)T2DM	1)CRE-	2)PTH	3	Body weight	28
328	2)T2DM	1)CRE-	3)ABL	0	Body weight	31.8
358	2)T2DM	1)CRE-	3)ABL	0	Body weight	28.2
370	2)T2DM	1)CRE-	3)ABL	0	Body weight	25.1
383	2)T2DM	1)CRE-	3)ABL	0	Body weight	28.1
406	2)T2DM	1)CRE-	3)ABL	0	Body weight	29.1
428	2)T2DM	1)CRE-	3)ABL	0	Body weight	25.8
670	2)T2DM	1)CRE-	3)ABL	0	Body weight	31.2
679	2)T2DM	1)CRE-	3)ABL	0	Body weight	27.9
687	2)T2DM	1)CRE-	3)ABL	0	Body weight	27.2
698	2)T2DM	1)CRE-	3)ABL	0	Body weight	30
714	2)T2DM	1)CRE-	3)ABL	0	Body weight	27.3
723	2)T2DM	1)CRE-	3)ABL	0	Body weight	27.1
726	2)T2DM	1)CRE-	3)ABL	0	Body weight	27.7
727	2)T2DM	1)CRE-	3)ABL	0	Body weight	32.8
728	2)T2DM	1)CRE-	3)ABL	0	Body weight	30.3
810	2)T2DM	1)CRE-	3)ABL	0	Body weight	30.6
358	2)T2DM	1)CRE-	3)ABL	1	Body weight	34
370	2)T2DM	1)CRE-	3)ABL	1	Body weight	34.3
383	2)T2DM	1)CRE-	3)ABL	1	Body weight	33.9
406	2)T2DM	1)CRE-	3)ABL	1	Body weight	38
428	2)T2DM	1)CRE-	3)ABL	1	Body weight	33.8
670	2)T2DM	1)CRE-	3)ABL	1	Body weight	37
679	2)T2DM	1)CRE-	3)ABL	1	Body weight	31.5
687	2)T2DM	1)CRE-	3)ABL	1	Body weight	33.6
698	2)T2DM	1)CRE-	3)ABL	1	Body weight	37
714	2)T2DM	1)CRE-	3)ABL	1	Body weight	34
723	2)T2DM	1)CRE-	3)ABL	1	Body weight	32
726	2)T2DM	1)CRE-	3)ABL	1	Body weight	32.3
727	2)T2DM	1)CRE-	3)ABL	1	Body weight	41.8
728	2)T2DM	1)CRE-	3)ABL	1	Body weight	37.2
810	2)T2DM	1)CRE-	3)ABL	1	Body weight	36
328	2)T2DM	1)CRE-	3)ABL	2	Body weight	33.1
358	2)T2DM	1)CRE-	3)ABL	2	Body weight	29.5
370	2)T2DM	1)CRE-	3)ABL	2	Body weight	27.6
383	2)T2DM	1)CRE-	3)ABL	2	Body weight	30
406	2)T2DM	1)CRE-	3)ABL	2	Body weight	30.5
428	2)T2DM	1)CRE-	3)ABL	2	Body weight	27.5
670	2)T2DM	1)CRE-	3)ABL	2	Body weight	28.7
679	2)T2DM	1)CRE-	3)ABL	2	Body weight	28
687	2)T2DM	1)CRE-	3)ABL	2	Body weight	28.5
698	2)T2DM	1)CRE-	3)ABL	2	Body weight	31.7
714	2)T2DM	1)CRE-	3)ABL	2	Body weight	30.7
723	2)T2DM	1)CRE-	3)ABL	2	Body weight	25.3
726	2)T2DM	1)CRE-	3)ABL	2	Body weight	26.2
727	2)T2DM	1)CRE-	3)ABL	2	Body weight	31.6
728	2)T2DM	1)CRE-	3)ABL	2	Body weight	33.5
810	2)T2DM	1)CRE-	3)ABL	2	Body weight	28.4
328	2)T2DM	1)CRE-	3)ABL	3	Body weight	32
358	2)T2DM	1)CRE-	3)ABL	3	Body weight	29.5
370	2)T2DM	1)CRE-	3)ABL	3	Body weight	28.9
383	2)T2DM	1)CRE-	3)ABL	3	Body weight	30
406	2)T2DM	1)CRE-	3)ABL	3	Body weight	30.4
428	2)T2DM	1)CRE-	3)ABL	3	Body weight	26.5
670	2)T2DM	1)CRE-	3)ABL	3	Body weight	28.6
679	2)T2DM	1)CRE-	3)ABL	3	Body weight	28.3
687	2)T2DM	1)CRE-	3)ABL	3	Body weight	26.7
698	2)T2DM	1)CRE-	3)ABL	3	Body weight	31.4
714	2)T2DM	1)CRE-	3)ABL	3	Body weight	29.5
726	2)T2DM	1)CRE-	3)ABL	3	Body weight	25.6
727	2)T2DM	1)CRE-	3)ABL	3	Body weight	30.4
728	2)T2DM	1)CRE-	3)ABL	3	Body weight	32
810	2)T2DM	1)CRE-	3)ABL	3	Body weight	27.5
314	2)T2DM	2)CRE+	1)VEH	0	Body weight	25.9
324	2)T2DM	2)CRE+	1)VEH	0	Body weight	29.2
360	2)T2DM	2)CRE+	1)VEH	0	Body weight	29.1
363	2)T2DM	2)CRE+	1)VEH	0	Body weight	28.1
364	2)T2DM	2)CRE+	1)VEH	0	Body weight	30.8
384	2)T2DM	2)CRE+	1)VEH	0	Body weight	28.7
408	2)T2DM	2)CRE+	1)VEH	0	Body weight	25.3
409	2)T2DM	2)CRE+	1)VEH	0	Body weight	25.7
424	2)T2DM	2)CRE+	1)VEH	0	Body weight	29.5
645	2)T2DM	2)CRE+	1)VEH	0	Body weight	26.5
660	2)T2DM	2)CRE+	1)VEH	0	Body weight	27.2
706	2)T2DM	2)CRE+	1)VEH	0	Body weight	28.7
721	2)T2DM	2)CRE+	1)VEH	0	Body weight	31
739	2)T2DM	2)CRE+	1)VEH	0	Body weight	24.5
742	2)T2DM	2)CRE+	1)VEH	0	Body weight	27.4
314	2)T2DM	2)CRE+	1)VEH	1	Body weight	33
324	2)T2DM	2)CRE+	1)VEH	1	Body weight	35.9
360	2)T2DM	2)CRE+	1)VEH	1	Body weight	38.4
363	2)T2DM	2)CRE+	1)VEH	1	Body weight	36.2
364	2)T2DM	2)CRE+	1)VEH	1	Body weight	41.9
384	2)T2DM	2)CRE+	1)VEH	1	Body weight	37.8
408	2)T2DM	2)CRE+	1)VEH	1	Body weight	32.4
409	2)T2DM	2)CRE+	1)VEH	1	Body weight	32
424	2)T2DM	2)CRE+	1)VEH	1	Body weight	41.5
645	2)T2DM	2)CRE+	1)VEH	1	Body weight	30
660	2)T2DM	2)CRE+	1)VEH	1	Body weight	33.5
706	2)T2DM	2)CRE+	1)VEH	1	Body weight	33.2
721	2)T2DM	2)CRE+	1)VEH	1	Body weight	40
739	2)T2DM	2)CRE+	1)VEH	1	Body weight	31.2
742	2)T2DM	2)CRE+	1)VEH	1	Body weight	33.8
314	2)T2DM	2)CRE+	1)VEH	2	Body weight	24.6
324	2)T2DM	2)CRE+	1)VEH	2	Body weight	29.3
360	2)T2DM	2)CRE+	1)VEH	2	Body weight	27.1
363	2)T2DM	2)CRE+	1)VEH	2	Body weight	24.9
364	2)T2DM	2)CRE+	1)VEH	2	Body weight	30
384	2)T2DM	2)CRE+	1)VEH	2	Body weight	32
408	2)T2DM	2)CRE+	1)VEH	2	Body weight	25.7
409	2)T2DM	2)CRE+	1)VEH	2	Body weight	28.4
424	2)T2DM	2)CRE+	1)VEH	2	Body weight	27.3
645	2)T2DM	2)CRE+	1)VEH	2	Body weight	26.3
660	2)T2DM	2)CRE+	1)VEH	2	Body weight	28.3
706	2)T2DM	2)CRE+	1)VEH	2	Body weight	30
721	2)T2DM	2)CRE+	1)VEH	2	Body weight	31.2
739	2)T2DM	2)CRE+	1)VEH	2	Body weight	28
742	2)T2DM	2)CRE+	1)VEH	2	Body weight	28.2
314	2)T2DM	2)CRE+	1)VEH	3	Body weight	26.3
324	2)T2DM	2)CRE+	1)VEH	3	Body weight	28.4
360	2)T2DM	2)CRE+	1)VEH	3	Body weight	28.2
363	2)T2DM	2)CRE+	1)VEH	3	Body weight	26
364	2)T2DM	2)CRE+	1)VEH	3	Body weight	30.1
384	2)T2DM	2)CRE+	1)VEH	3	Body weight	30.9
408	2)T2DM	2)CRE+	1)VEH	3	Body weight	24.4
409	2)T2DM	2)CRE+	1)VEH	3	Body weight	27.3
424	2)T2DM	2)CRE+	1)VEH	3	Body weight	27.8
645	2)T2DM	2)CRE+	1)VEH	3	Body weight	25.7
660	2)T2DM	2)CRE+	1)VEH	3	Body weight	27
706	2)T2DM	2)CRE+	1)VEH	3	Body weight	29.3
721	2)T2DM	2)CRE+	1)VEH	3	Body weight	29
739	2)T2DM	2)CRE+	1)VEH	3	Body weight	28.3
742	2)T2DM	2)CRE+	1)VEH	3	Body weight	28.7
314	2)T2DM	2)CRE+	1)VEH	4	Body weight	27
324	2)T2DM	2)CRE+	1)VEH	4	Body weight	28.5
360	2)T2DM	2)CRE+	1)VEH	4	Body weight	27
363	2)T2DM	2)CRE+	1)VEH	4	Body weight	24.8
364	2)T2DM	2)CRE+	1)VEH	4	Body weight	29.8
384	2)T2DM	2)CRE+	1)VEH	4	Body weight	30.4
408	2)T2DM	2)CRE+	1)VEH	4	Body weight	24.4
409	2)T2DM	2)CRE+	1)VEH	4	Body weight	27.4
424	2)T2DM	2)CRE+	1)VEH	4	Body weight	25.8
645	2)T2DM	2)CRE+	1)VEH	4	Body weight	26
660	2)T2DM	2)CRE+	1)VEH	4	Body weight	27
706	2)T2DM	2)CRE+	1)VEH	4	Body weight	30.7
721	2)T2DM	2)CRE+	1)VEH	4	Body weight	30
739	2)T2DM	2)CRE+	1)VEH	4	Body weight	29
742	2)T2DM	2)CRE+	1)VEH	4	Body weight	30
659	2)T2DM	2)CRE+	2)PTH	0	Body weight	30.3
669	2)T2DM	2)CRE+	2)PTH	0	Body weight	27.8
709	2)T2DM	2)CRE+	2)PTH	0	Body weight	27
713	2)T2DM	2)CRE+	2)PTH	0	Body weight	28
740	2)T2DM	2)CRE+	2)PTH	0	Body weight	25
745	2)T2DM	2)CRE+	2)PTH	0	Body weight	26.8
780	2)T2DM	2)CRE+	2)PTH	0	Body weight	27.6
788	2)T2DM	2)CRE+	2)PTH	0	Body weight	26.7
791	2)T2DM	2)CRE+	2)PTH	0	Body weight	27.5
792	2)T2DM	2)CRE+	2)PTH	0	Body weight	24.5
809	2)T2DM	2)CRE+	2)PTH	0	Body weight	28.6
659	2)T2DM	2)CRE+	2)PTH	1	Body weight	36.3
669	2)T2DM	2)CRE+	2)PTH	1	Body weight	32.4
709	2)T2DM	2)CRE+	2)PTH	1	Body weight	33.3
713	2)T2DM	2)CRE+	2)PTH	1	Body weight	32.6
740	2)T2DM	2)CRE+	2)PTH	1	Body weight	29
745	2)T2DM	2)CRE+	2)PTH	1	Body weight	31.6
780	2)T2DM	2)CRE+	2)PTH	1	Body weight	35.3
788	2)T2DM	2)CRE+	2)PTH	1	Body weight	31.7
791	2)T2DM	2)CRE+	2)PTH	1	Body weight	33.6
792	2)T2DM	2)CRE+	2)PTH	1	Body weight	30.7
809	2)T2DM	2)CRE+	2)PTH	1	Body weight	32
659	2)T2DM	2)CRE+	2)PTH	2	Body weight	30.8
709	2)T2DM	2)CRE+	2)PTH	2	Body weight	28
713	2)T2DM	2)CRE+	2)PTH	2	Body weight	29.5
740	2)T2DM	2)CRE+	2)PTH	2	Body weight	27
745	2)T2DM	2)CRE+	2)PTH	2	Body weight	27
780	2)T2DM	2)CRE+	2)PTH	2	Body weight	29.9
788	2)T2DM	2)CRE+	2)PTH	2	Body weight	28.1
791	2)T2DM	2)CRE+	2)PTH	2	Body weight	29.7
792	2)T2DM	2)CRE+	2)PTH	2	Body weight	25.5
809	2)T2DM	2)CRE+	2)PTH	2	Body weight	27
659	2)T2DM	2)CRE+	2)PTH	3	Body weight	29.9
669	2)T2DM	2)CRE+	2)PTH	3	Body weight	26.4
709	2)T2DM	2)CRE+	2)PTH	3	Body weight	26
713	2)T2DM	2)CRE+	2)PTH	3	Body weight	28.8
740	2)T2DM	2)CRE+	2)PTH	3	Body weight	27.3
745	2)T2DM	2)CRE+	2)PTH	3	Body weight	27.3
780	2)T2DM	2)CRE+	2)PTH	3	Body weight	29
788	2)T2DM	2)CRE+	2)PTH	3	Body weight	26.8
791	2)T2DM	2)CRE+	2)PTH	3	Body weight	29.4
792	2)T2DM	2)CRE+	2)PTH	3	Body weight	25
809	2)T2DM	2)CRE+	2)PTH	3	Body weight	27
316	2)T2DM	2)CRE+	3)ABL	0	Body weight	23.5
320	2)T2DM	2)CRE+	3)ABL	0	Body weight	24.2
321	2)T2DM	2)CRE+	3)ABL	0	Body weight	23.7
351	2)T2DM	2)CRE+	3)ABL	0	Body weight	28.2
352	2)T2DM	2)CRE+	3)ABL	0	Body weight	28.2
366	2)T2DM	2)CRE+	3)ABL	0	Body weight	24.3
371	2)T2DM	2)CRE+	3)ABL	0	Body weight	28.9
374	2)T2DM	2)CRE+	3)ABL	0	Body weight	25.2
410	2)T2DM	2)CRE+	3)ABL	0	Body weight	27
414	2)T2DM	2)CRE+	3)ABL	0	Body weight	27.9
642	2)T2DM	2)CRE+	3)ABL	0	Body weight	27.5
644	2)T2DM	2)CRE+	3)ABL	0	Body weight	25.4
671	2)T2DM	2)CRE+	3)ABL	0	Body weight	30.2
712	2)T2DM	2)CRE+	3)ABL	0	Body weight	28.4
715	2)T2DM	2)CRE+	3)ABL	0	Body weight	26.1
743	2)T2DM	2)CRE+	3)ABL	0	Body weight	26
744	2)T2DM	2)CRE+	3)ABL	0	Body weight	26.5
316	2)T2DM	2)CRE+	3)ABL	1	Body weight	31.5
320	2)T2DM	2)CRE+	3)ABL	1	Body weight	27.6
321	2)T2DM	2)CRE+	3)ABL	1	Body weight	31
351	2)T2DM	2)CRE+	3)ABL	1	Body weight	36.7
352	2)T2DM	2)CRE+	3)ABL	1	Body weight	36
366	2)T2DM	2)CRE+	3)ABL	1	Body weight	29.2
371	2)T2DM	2)CRE+	3)ABL	1	Body weight	37.6
374	2)T2DM	2)CRE+	3)ABL	1	Body weight	31.1
410	2)T2DM	2)CRE+	3)ABL	1	Body weight	37.9
414	2)T2DM	2)CRE+	3)ABL	1	Body weight	37.9
642	2)T2DM	2)CRE+	3)ABL	1	Body weight	39
644	2)T2DM	2)CRE+	3)ABL	1	Body weight	28
671	2)T2DM	2)CRE+	3)ABL	1	Body weight	36
712	2)T2DM	2)CRE+	3)ABL	1	Body weight	34.2
715	2)T2DM	2)CRE+	3)ABL	1	Body weight	33.5
743	2)T2DM	2)CRE+	3)ABL	1	Body weight	31
744	2)T2DM	2)CRE+	3)ABL	1	Body weight	33.3
316	2)T2DM	2)CRE+	3)ABL	2	Body weight	25.2
320	2)T2DM	2)CRE+	3)ABL	2	Body weight	25.5
321	2)T2DM	2)CRE+	3)ABL	2	Body weight	25.3
351	2)T2DM	2)CRE+	3)ABL	2	Body weight	28.3
352	2)T2DM	2)CRE+	3)ABL	2	Body weight	24.4
366	2)T2DM	2)CRE+	3)ABL	2	Body weight	27
371	2)T2DM	2)CRE+	3)ABL	2	Body weight	32
374	2)T2DM	2)CRE+	3)ABL	2	Body weight	25.2
414	2)T2DM	2)CRE+	3)ABL	2	Body weight	30
642	2)T2DM	2)CRE+	3)ABL	2	Body weight	27
644	2)T2DM	2)CRE+	3)ABL	2	Body weight	27
671	2)T2DM	2)CRE+	3)ABL	2	Body weight	29
712	2)T2DM	2)CRE+	3)ABL	2	Body weight	27.8
715	2)T2DM	2)CRE+	3)ABL	2	Body weight	27.8
743	2)T2DM	2)CRE+	3)ABL	2	Body weight	27
744	2)T2DM	2)CRE+	3)ABL	2	Body weight	27.4
316	2)T2DM	2)CRE+	3)ABL	3	Body weight	23.7
320	2)T2DM	2)CRE+	3)ABL	3	Body weight	25
321	2)T2DM	2)CRE+	3)ABL	3	Body weight	24
351	2)T2DM	2)CRE+	3)ABL	3	Body weight	30.5
352	2)T2DM	2)CRE+	3)ABL	3	Body weight	29.3
366	2)T2DM	2)CRE+	3)ABL	3	Body weight	26.5
371	2)T2DM	2)CRE+	3)ABL	3	Body weight	30
374	2)T2DM	2)CRE+	3)ABL	3	Body weight	25.6
414	2)T2DM	2)CRE+	3)ABL	3	Body weight	28.7
642	2)T2DM	2)CRE+	3)ABL	3	Body weight	27.3
644	2)T2DM	2)CRE+	3)ABL	3	Body weight	27.3
671	2)T2DM	2)CRE+	3)ABL	3	Body weight	28.6
712	2)T2DM	2)CRE+	3)ABL	3	Body weight	26.7
715	2)T2DM	2)CRE+	3)ABL	3	Body weight	29.5
743	2)T2DM	2)CRE+	3)ABL	3	Body weight	27.6
744	2)T2DM	2)CRE+	3)ABL	3	Body weight	26.7
