# Supplementary material for: DMP1-Cre expressing cells mediate the gain in bone mass and strength, but not the increase in bone remodeling, induced by ligands of the parathyroid hormone receptor
Source: Bone Res. 2026 Jul 30;14:77. doi: 10.1038/s41413-026-00555-z (PMC13424361; doi:10.1038/s41413-026-00555-z)
Supplement: Supplementary file 6 — Raw data for Figure 2a and supplementary figure 1a Total BMD timepoints [file 41413_2026_555_MOESM6_ESM.xlsx]

## Sheet: 3-way ANOVA results
Data transformation	Figure number & Outcome variable	Output type	Output label	Mean or Difference	SD for mean, SE for Difference	Lower limit of 95% CI	Upper limit of 95% CI	Effect size	t-value	degrees of freedom	unadjusted p-value	***: p<=0.05, *p<=0.10	FDR-adjusted p-value	***: p<=0.05, *p<=0.10
	Fig. 2a. Total BMD	Group mean	LFD / CRE+ / Time 0	0.05085	0.00191264	0.05023	0.05147
	Fig. 2a. Total BMD	Group mean	LFD / CRE+ / Time 1	0.05125	0.00172854	0.05068	0.05183
	Fig. 2a. Total BMD	Group mean	LFD / CRE+ / Time 2	0.05242	0.00192716	0.0518	0.05303
	Fig. 2a. Total BMD	Group mean	LFD / CRE+ / Time 3	0.05249	0.00178292	0.05192	0.05306
	Fig. 2a. Total BMD	Group mean	LFD / CRE+ / Time 4	0.05256	0.00218754	0.05117	0.05395
	Fig. 2a. Total BMD	Group mean	LFD / CRE- / Time 0	0.04974	0.00189183	0.04919	0.05029
	Fig. 2a. Total BMD	Group mean	LFD / CRE- / Time 1	0.05012	0.00155432	0.04966	0.05058
	Fig. 2a. Total BMD	Group mean	LFD / CRE- / Time 2	0.05125	0.00146335	0.05081	0.05168
	Fig. 2a. Total BMD	Group mean	LFD / CRE- / Time 3	0.05133	0.00151438	0.05088	0.05177
	Fig. 2a. Total BMD	Group mean	LFD / CRE- / Time 4	0.05193	0.00135331	0.05118	0.05268
	Fig. 2a. Total BMD	Group mean	T2DM / CRE+ / Time 0	0.05095	0.00153554	0.05046	0.05144
	Fig. 2a. Total BMD	Group mean	T2DM / CRE+ / Time 1	0.05163	0.00165168	0.05111	0.05215
	Fig. 2a. Total BMD	Group mean	T2DM / CRE+ / Time 2	0.04935	0.00128693	0.04894	0.04977
	Fig. 2a. Total BMD	Group mean	T2DM / CRE+ / Time 3	0.04889	0.00152074	0.04841	0.04937
	Fig. 2a. Total BMD	Group mean	T2DM / CRE+ / Time 4	0.05033	0.00161937	0.0494	0.05127
	Fig. 2a. Total BMD	Group mean	T2DM / CRE- / Time 0	0.05069	0.00186646	0.05013	0.05126
	Fig. 2a. Total BMD	Group mean	T2DM / CRE- / Time 1	0.05074	0.00192721	0.05017	0.0513
	Fig. 2a. Total BMD	Group mean	T2DM / CRE- / Time 2	0.04869	0.0014177	0.04827	0.0491
	Fig. 2a. Total BMD	Group mean	T2DM / CRE- / Time 3	0.04809	0.00167926	0.04759	0.04859
	Fig. 2a. Total BMD	Group mean	T2DM / CRE- / Time 4	0.04955	0.00152919	0.04874	0.05037
	Fig. 2a. Total BMD	Model mean	LFD / CRE+ / Time 0	0.05085	0.000268407
	Fig. 2a. Total BMD	Model mean	LFD / CRE+ / Time 1	0.05125	0.000275565
	Fig. 2a. Total BMD	Model mean	LFD / CRE+ / Time 2	0.05242	0.00026503
	Fig. 2a. Total BMD	Model mean	LFD / CRE+ / Time 3	0.05249	0.00026503
	Fig. 2a. Total BMD	Model mean	LFD / CRE+ / Time 4	0.05256	0.000483877
	Fig. 2a. Total BMD	Model mean	LFD / CRE- / Time 0	0.04974	0.000241938
	Fig. 2a. Total BMD	Model mean	LFD / CRE- / Time 1	0.05012	0.000247142
	Fig. 2a. Total BMD	Model mean	LFD / CRE- / Time 2	0.05125	0.000247142
	Fig. 2a. Total BMD	Model mean	LFD / CRE- / Time 3	0.05133	0.000244499
	Fig. 2a. Total BMD	Model mean	LFD / CRE- / Time 4	0.05193	0.000432792
	Fig. 2a. Total BMD	Model mean	T2DM / CRE+ / Time 0	0.05095	0.00026503
	Fig. 2a. Total BMD	Model mean	T2DM / CRE+ / Time 1	0.05163	0.000261778
	Fig. 2a. Total BMD	Model mean	T2DM / CRE+ / Time 2	0.04935	0.00026503
	Fig. 2a. Total BMD	Model mean	T2DM / CRE+ / Time 3	0.04889	0.000261778
	Fig. 2a. Total BMD	Model mean	T2DM / CRE+ / Time 4	0.05033	0.000447983
	Fig. 2a. Total BMD	Model mean	T2DM / CRE- / Time 0	0.05069	0.000252696
	Fig. 2a. Total BMD	Model mean	T2DM / CRE- / Time 1	0.05074	0.000244499
	Fig. 2a. Total BMD	Model mean	T2DM / CRE- / Time 2	0.04869	0.000244499
	Fig. 2a. Total BMD	Model mean	T2DM / CRE- / Time 3	0.04809	0.000247142
	Fig. 2a. Total BMD	Model mean	T2DM / CRE- / Time 4	0.04955	0.00041905
	Fig. 2a. Total BMD	Tested difference	CRE+ vs. CRE- in LFD/Time 0	0.001107	0.000361353	0.000398	0.001817	0.56	3.06	726	0.0023	***	0.0046	***
	Fig. 2a. Total BMD	Tested difference	CRE+ vs. CRE- in LFD/Time 1	0.001133	0.000370156	0.000406	0.00186	0.56	3.06	726	0.0023	***	0.0046	***
	Fig. 2a. Total BMD	Tested difference	CRE+ vs. CRE- in LFD/Time 2	0.001171	0.000362381	0.00046	0.001882	0.59	3.23	726	0.0013	***	0.0032	***
	Fig. 2a. Total BMD	Tested difference	CRE+ vs. CRE- in LFD/Time 3	0.001168	0.000360584	0.00046	0.001876	0.59	3.24	726	0.0013	***	0.0032	***
	Fig. 2a. Total BMD	Tested difference	CRE+ vs. CRE- in LFD/Time 4	0.000635	0.000649189	-0.00064	0.00191	0.18	0.98	726	0.3283		0.3647
	Fig. 2a. Total BMD	Tested difference	CRE+ vs. CRE- in T2DM/Time 0	0.000257	0.000366192	-0.00046	0.000976	0.13	0.7	726	0.4824		0.5077
	Fig. 2a. Total BMD	Tested difference	CRE+ vs. CRE- in T2DM/Time 1	0.000894	0.0003582	0.000191	0.001597	0.46	2.5	726	0.0128	***	0.0213	***
	Fig. 2a. Total BMD	Tested difference	CRE+ vs. CRE- in T2DM/Time 2	0.000666	0.000360584	-4e-05	0.001374	0.34	1.85	726	0.065	*	0.0929	*
	Fig. 2a. Total BMD	Tested difference	CRE+ vs. CRE- in T2DM/Time 3	0.0008	0.00036001	9.3e-05	0.001507	0.41	2.22	726	0.0266	***	0.0409	***
	Fig. 2a. Total BMD	Tested difference	CRE+ vs. CRE- in T2DM/Time 4	0.000781	0.000613426	-0.00042	0.001986	0.23	1.27	726	0.2031		0.2539
	Fig. 2a. Total BMD	Tested difference	T2DM vs. LFD in CRE+/Time 0	0.000101	0.000377204	-0.00064	0.000842	0.05	0.27	726	0.7888		0.7888
	Fig. 2a. Total BMD	Tested difference	T2DM vs. LFD in CRE+/Time 1	0.000376	0.000380084	-0.00037	0.001122	0.18	0.99	726	0.3232		0.3647
	Fig. 2a. Total BMD	Tested difference	T2DM vs. LFD in CRE+/Time 2	-0.00306	0.000374809	-0.0038	-0.00233	1.49	-8.17	726	<.0001	***	<.0001	***
	Fig. 2a. Total BMD	Tested difference	T2DM vs. LFD in CRE+/Time 3	-0.0036	0.000372517	-0.00433	-0.00287	1.77	-9.67	726	<.0001	***	<.0001	***
	Fig. 2a. Total BMD	Tested difference	T2DM vs. LFD in CRE+/Time 4	-0.00223	0.000659413	-0.00352	-0.00093	0.62	-3.38	726	0.0008	***	0.0026	***
	Fig. 2a. Total BMD	Tested difference	T2DM vs. LFD in CRE-/Time 0	0.000951	0.000349842	0.000264	0.001638	0.5	2.72	726	0.0067	***	0.0122	***
	Fig. 2a. Total BMD	Tested difference	T2DM vs. LFD in CRE-/Time 1	0.000615	0.000347647	-7e-05	0.001297	0.32	1.77	726	0.0775	*	0.1034
	Fig. 2a. Total BMD	Tested difference	T2DM vs. LFD in CRE-/Time 2	-0.00256	0.000347647	-0.00324	-0.00187	1.34	-7.36	726	<.0001	***	<.0001	***
	Fig. 2a. Total BMD	Tested difference	T2DM vs. LFD in CRE-/Time 3	-0.00324	0.000347647	-0.00392	-0.00255	1.7	-9.31	726	<.0001	***	<.0001	***
	Fig. 2a. Total BMD	Tested difference	T2DM vs. LFD in CRE-/Time 4	-0.00237	0.000602422	-0.00356	-0.00119	0.72	-3.94	726	<.0001	***	0.0004	***

## Sheet: Means table
Variable	Label	CRE	Stats	C / Time 0	C / Time 1	C / Time 2	C / Time 3	C / Time 4	DM / Time 0	DM / Time 1	DM / Time 2	DM / Time 3	DM / Time 4
total_bmd	Total BMD	1)CRE-	mean +/- sd	0.05 +/- 0.00	0.05 +/- 0.00	0.05 +/- 0.00	0.05 +/- 0.00	0.05 +/- 0.00	0.05 +/- 0.00	0.05 +/- 0.00	0.05 +/- 0.00	0.05 +/- 0.00	0.05 +/- 0.00
total_bmd	Total BMD	1)CRE-	n	48	46	46	47	15	44	47	47	46	16
total_bmd	Total BMD	2)CRE+	mean +/- sd	0.05 +/- 0.00	0.05 +/- 0.00	0.05 +/- 0.00	0.05 +/- 0.00	0.05 +/- 0.00	0.05 +/- 0.00	0.05 +/- 0.00	0.05 +/- 0.00	0.05 +/- 0.00	0.05 +/- 0.00
total_bmd	Total BMD	2)CRE+	n	39	37	40	40	12	40	41	40	41	14

## Sheet: Analysis Dataset
ID	Group	Cre	Treatment	Timepoint	Label	Variable
441	1)LFD	1)CRE-	1)VEH	0	Total BMD	0.0492643
445	1)LFD	1)CRE-	1)VEH	0	Total BMD	0.0481457
447	1)LFD	1)CRE-	1)VEH	0	Total BMD	0.0529833
471	1)LFD	1)CRE-	1)VEH	0	Total BMD	0.0497161
477	1)LFD	1)CRE-	1)VEH	0	Total BMD	0.0530137
497	1)LFD	1)CRE-	1)VEH	0	Total BMD	0.0467408
521	1)LFD	1)CRE-	1)VEH	0	Total BMD	0.0498985
535	1)LFD	1)CRE-	1)VEH	0	Total BMD	0.0499599
538	1)LFD	1)CRE-	1)VEH	0	Total BMD	0.0464986
540	1)LFD	1)CRE-	1)VEH	0	Total BMD	0.0515621
570	1)LFD	1)CRE-	1)VEH	0	Total BMD	0.0500819
716	1)LFD	1)CRE-	1)VEH	0	Total BMD	0.0511056
736	1)LFD	1)CRE-	1)VEH	0	Total BMD	0.0479243
738	1)LFD	1)CRE-	1)VEH	0	Total BMD	0.0506584
812	1)LFD	1)CRE-	1)VEH	0	Total BMD	0.0490649
441	1)LFD	1)CRE-	1)VEH	1	Total BMD	0.0502891
445	1)LFD	1)CRE-	1)VEH	1	Total BMD	0.0476623
447	1)LFD	1)CRE-	1)VEH	1	Total BMD	0.0512077
471	1)LFD	1)CRE-	1)VEH	1	Total BMD	0.0490775
497	1)LFD	1)CRE-	1)VEH	1	Total BMD	0.0482558
521	1)LFD	1)CRE-	1)VEH	1	Total BMD	0.0505068
535	1)LFD	1)CRE-	1)VEH	1	Total BMD	0.0500747
538	1)LFD	1)CRE-	1)VEH	1	Total BMD	0.0481598
540	1)LFD	1)CRE-	1)VEH	1	Total BMD	0.0511515
570	1)LFD	1)CRE-	1)VEH	1	Total BMD	0.0472372
716	1)LFD	1)CRE-	1)VEH	1	Total BMD	0.0502478
736	1)LFD	1)CRE-	1)VEH	1	Total BMD	0.0476046
738	1)LFD	1)CRE-	1)VEH	1	Total BMD	0.0508477
812	1)LFD	1)CRE-	1)VEH	1	Total BMD	0.049115
441	1)LFD	1)CRE-	1)VEH	2	Total BMD	0.0512593
445	1)LFD	1)CRE-	1)VEH	2	Total BMD	0.0498875
447	1)LFD	1)CRE-	1)VEH	2	Total BMD	0.0527376
471	1)LFD	1)CRE-	1)VEH	2	Total BMD	0.0494697
477	1)LFD	1)CRE-	1)VEH	2	Total BMD	0.0535758
497	1)LFD	1)CRE-	1)VEH	2	Total BMD	0.0499403
521	1)LFD	1)CRE-	1)VEH	2	Total BMD	0.0515534
535	1)LFD	1)CRE-	1)VEH	2	Total BMD	0.0506372
538	1)LFD	1)CRE-	1)VEH	2	Total BMD	0.0513655
540	1)LFD	1)CRE-	1)VEH	2	Total BMD	0.0531136
570	1)LFD	1)CRE-	1)VEH	2	Total BMD	0.0527232
716	1)LFD	1)CRE-	1)VEH	2	Total BMD	0.0518681
736	1)LFD	1)CRE-	1)VEH	2	Total BMD	0.048883
738	1)LFD	1)CRE-	1)VEH	2	Total BMD	0.0535149
812	1)LFD	1)CRE-	1)VEH	2	Total BMD	0.0515608
441	1)LFD	1)CRE-	1)VEH	3	Total BMD	0.0503294
445	1)LFD	1)CRE-	1)VEH	3	Total BMD	0.0497864
471	1)LFD	1)CRE-	1)VEH	3	Total BMD	0.0495233
477	1)LFD	1)CRE-	1)VEH	3	Total BMD	0.0530891
497	1)LFD	1)CRE-	1)VEH	3	Total BMD	0.0512392
521	1)LFD	1)CRE-	1)VEH	3	Total BMD	0.0504793
535	1)LFD	1)CRE-	1)VEH	3	Total BMD	0.0531759
538	1)LFD	1)CRE-	1)VEH	3	Total BMD	0.0509566
540	1)LFD	1)CRE-	1)VEH	3	Total BMD	0.0520787
570	1)LFD	1)CRE-	1)VEH	3	Total BMD	0.0521604
716	1)LFD	1)CRE-	1)VEH	3	Total BMD	0.0518372
736	1)LFD	1)CRE-	1)VEH	3	Total BMD	0.0485232
738	1)LFD	1)CRE-	1)VEH	3	Total BMD	0.0532279
812	1)LFD	1)CRE-	1)VEH	3	Total BMD	0.0494375
441	1)LFD	1)CRE-	1)VEH	4	Total BMD	0.0508559
445	1)LFD	1)CRE-	1)VEH	4	Total BMD	0.0499148
447	1)LFD	1)CRE-	1)VEH	4	Total BMD	0.0545799
471	1)LFD	1)CRE-	1)VEH	4	Total BMD	0.051593
477	1)LFD	1)CRE-	1)VEH	4	Total BMD	0.0535281
497	1)LFD	1)CRE-	1)VEH	4	Total BMD	0.0512135
521	1)LFD	1)CRE-	1)VEH	4	Total BMD	0.0523848
535	1)LFD	1)CRE-	1)VEH	4	Total BMD	0.0526674
538	1)LFD	1)CRE-	1)VEH	4	Total BMD	0.051414
540	1)LFD	1)CRE-	1)VEH	4	Total BMD	0.0522639
570	1)LFD	1)CRE-	1)VEH	4	Total BMD	0.0529842
716	1)LFD	1)CRE-	1)VEH	4	Total BMD	0.0528043
736	1)LFD	1)CRE-	1)VEH	4	Total BMD	0.0495828
738	1)LFD	1)CRE-	1)VEH	4	Total BMD	0.052401
812	1)LFD	1)CRE-	1)VEH	4	Total BMD	0.0507102
434	1)LFD	1)CRE-	2)PTH	0	Total BMD	0.0515295
437	1)LFD	1)CRE-	2)PTH	0	Total BMD	0.0507524
446	1)LFD	1)CRE-	2)PTH	0	Total BMD	0.0514216
481	1)LFD	1)CRE-	2)PTH	0	Total BMD	0.0524686
530	1)LFD	1)CRE-	2)PTH	0	Total BMD	0.0508055
536	1)LFD	1)CRE-	2)PTH	0	Total BMD	0.04809
539	1)LFD	1)CRE-	2)PTH	0	Total BMD	0.0492695
561	1)LFD	1)CRE-	2)PTH	0	Total BMD	0.0489453
562	1)LFD	1)CRE-	2)PTH	0	Total BMD	0.0474932
573	1)LFD	1)CRE-	2)PTH	0	Total BMD	0.0515796
618	1)LFD	1)CRE-	2)PTH	0	Total BMD	0.0524292
619	1)LFD	1)CRE-	2)PTH	0	Total BMD	0.0536384
719	1)LFD	1)CRE-	2)PTH	0	Total BMD	0.0491502
733	1)LFD	1)CRE-	2)PTH	0	Total BMD	0.0504365
734	1)LFD	1)CRE-	2)PTH	0	Total BMD	0.0491361
735	1)LFD	1)CRE-	2)PTH	0	Total BMD	0.0510992
794	1)LFD	1)CRE-	2)PTH	0	Total BMD	0.0507074
434	1)LFD	1)CRE-	2)PTH	1	Total BMD	0.0511006
437	1)LFD	1)CRE-	2)PTH	1	Total BMD	0.0498568
446	1)LFD	1)CRE-	2)PTH	1	Total BMD	0.0511058
481	1)LFD	1)CRE-	2)PTH	1	Total BMD	0.0535615
530	1)LFD	1)CRE-	2)PTH	1	Total BMD	0.0498773
536	1)LFD	1)CRE-	2)PTH	1	Total BMD	0.0508547
539	1)LFD	1)CRE-	2)PTH	1	Total BMD	0.0494211
561	1)LFD	1)CRE-	2)PTH	1	Total BMD	0.0497855
562	1)LFD	1)CRE-	2)PTH	1	Total BMD	0.0485363
573	1)LFD	1)CRE-	2)PTH	1	Total BMD	0.0504255
618	1)LFD	1)CRE-	2)PTH	1	Total BMD	0.0524296
619	1)LFD	1)CRE-	2)PTH	1	Total BMD	0.0532957
719	1)LFD	1)CRE-	2)PTH	1	Total BMD	0.0518532
733	1)LFD	1)CRE-	2)PTH	1	Total BMD	0.0511995
734	1)LFD	1)CRE-	2)PTH	1	Total BMD	0.0483867
735	1)LFD	1)CRE-	2)PTH	1	Total BMD	0.0491697
794	1)LFD	1)CRE-	2)PTH	1	Total BMD	0.0514744
434	1)LFD	1)CRE-	2)PTH	2	Total BMD	0.0506783
437	1)LFD	1)CRE-	2)PTH	2	Total BMD	0.0493742
446	1)LFD	1)CRE-	2)PTH	2	Total BMD	0.0536321
481	1)LFD	1)CRE-	2)PTH	2	Total BMD	0.053159
530	1)LFD	1)CRE-	2)PTH	2	Total BMD	0.051352
536	1)LFD	1)CRE-	2)PTH	2	Total BMD	0.0498608
539	1)LFD	1)CRE-	2)PTH	2	Total BMD	0.0510277
561	1)LFD	1)CRE-	2)PTH	2	Total BMD	0.0505725
562	1)LFD	1)CRE-	2)PTH	2	Total BMD	0.05
573	1)LFD	1)CRE-	2)PTH	2	Total BMD	0.0511737
618	1)LFD	1)CRE-	2)PTH	2	Total BMD	0.0543268
719	1)LFD	1)CRE-	2)PTH	2	Total BMD	0.0532791
733	1)LFD	1)CRE-	2)PTH	2	Total BMD	0.0518224
734	1)LFD	1)CRE-	2)PTH	2	Total BMD	0.0505714
735	1)LFD	1)CRE-	2)PTH	2	Total BMD	0.0499287
794	1)LFD	1)CRE-	2)PTH	2	Total BMD	0.0524074
434	1)LFD	1)CRE-	2)PTH	3	Total BMD	0.0519235
437	1)LFD	1)CRE-	2)PTH	3	Total BMD	0.0495192
446	1)LFD	1)CRE-	2)PTH	3	Total BMD	0.0533139
481	1)LFD	1)CRE-	2)PTH	3	Total BMD	0.0542513
530	1)LFD	1)CRE-	2)PTH	3	Total BMD	0.0504251
536	1)LFD	1)CRE-	2)PTH	3	Total BMD	0.0517059
539	1)LFD	1)CRE-	2)PTH	3	Total BMD	0.0520361
561	1)LFD	1)CRE-	2)PTH	3	Total BMD	0.0509632
562	1)LFD	1)CRE-	2)PTH	3	Total BMD	0.0498157
573	1)LFD	1)CRE-	2)PTH	3	Total BMD	0.0506846
618	1)LFD	1)CRE-	2)PTH	3	Total BMD	0.0529499
619	1)LFD	1)CRE-	2)PTH	3	Total BMD	0.0524628
719	1)LFD	1)CRE-	2)PTH	3	Total BMD	0.0539317
733	1)LFD	1)CRE-	2)PTH	3	Total BMD	0.0514482
734	1)LFD	1)CRE-	2)PTH	3	Total BMD	0.0496721
735	1)LFD	1)CRE-	2)PTH	3	Total BMD	0.0506273
794	1)LFD	1)CRE-	2)PTH	3	Total BMD	0.0513725
443	1)LFD	1)CRE-	3)ABL	0	Total BMD	0.0493035
456	1)LFD	1)CRE-	3)ABL	0	Total BMD	0.0507497
459	1)LFD	1)CRE-	3)ABL	0	Total BMD	0.0515847
470	1)LFD	1)CRE-	3)ABL	0	Total BMD	0.0509554
496	1)LFD	1)CRE-	3)ABL	0	Total BMD	0.0461352
541	1)LFD	1)CRE-	3)ABL	0	Total BMD	0.0479604
554	1)LFD	1)CRE-	3)ABL	0	Total BMD	0.047963
558	1)LFD	1)CRE-	3)ABL	0	Total BMD	0.0455007
559	1)LFD	1)CRE-	3)ABL	0	Total BMD	0.0487114
571	1)LFD	1)CRE-	3)ABL	0	Total BMD	0.0504567
601	1)LFD	1)CRE-	3)ABL	0	Total BMD	0.0484541
608	1)LFD	1)CRE-	3)ABL	0	Total BMD	0.0469907
717	1)LFD	1)CRE-	3)ABL	0	Total BMD	0.0502643
729	1)LFD	1)CRE-	3)ABL	0	Total BMD	0.0506858
732	1)LFD	1)CRE-	3)ABL	0	Total BMD	0.0485447
737	1)LFD	1)CRE-	3)ABL	0	Total BMD	0.0477598
443	1)LFD	1)CRE-	3)ABL	1	Total BMD	0.0507902
456	1)LFD	1)CRE-	3)ABL	1	Total BMD	0.0500716
459	1)LFD	1)CRE-	3)ABL	1	Total BMD	0.0534464
470	1)LFD	1)CRE-	3)ABL	1	Total BMD	0.0497033
496	1)LFD	1)CRE-	3)ABL	1	Total BMD	0.047859
541	1)LFD	1)CRE-	3)ABL	1	Total BMD	0.049443
554	1)LFD	1)CRE-	3)ABL	1	Total BMD	0.0486597
559	1)LFD	1)CRE-	3)ABL	1	Total BMD	0.0500271
571	1)LFD	1)CRE-	3)ABL	1	Total BMD	0.05236
601	1)LFD	1)CRE-	3)ABL	1	Total BMD	0.0511436
608	1)LFD	1)CRE-	3)ABL	1	Total BMD	0.0482718
717	1)LFD	1)CRE-	3)ABL	1	Total BMD	0.0501353
729	1)LFD	1)CRE-	3)ABL	1	Total BMD	0.0513828
732	1)LFD	1)CRE-	3)ABL	1	Total BMD	0.0486575
737	1)LFD	1)CRE-	3)ABL	1	Total BMD	0.0498841
443	1)LFD	1)CRE-	3)ABL	2	Total BMD	0.0526779
456	1)LFD	1)CRE-	3)ABL	2	Total BMD	0.0515148
459	1)LFD	1)CRE-	3)ABL	2	Total BMD	0.05196
470	1)LFD	1)CRE-	3)ABL	2	Total BMD	0.0512143
496	1)LFD	1)CRE-	3)ABL	2	Total BMD	0.0498864
554	1)LFD	1)CRE-	3)ABL	2	Total BMD	0.0496145
558	1)LFD	1)CRE-	3)ABL	2	Total BMD	0.0483192
559	1)LFD	1)CRE-	3)ABL	2	Total BMD	0.0495046
571	1)LFD	1)CRE-	3)ABL	2	Total BMD	0.0521739
601	1)LFD	1)CRE-	3)ABL	2	Total BMD	0.0520292
608	1)LFD	1)CRE-	3)ABL	2	Total BMD	0.0494716
717	1)LFD	1)CRE-	3)ABL	2	Total BMD	0.0518727
729	1)LFD	1)CRE-	3)ABL	2	Total BMD	0.0523845
732	1)LFD	1)CRE-	3)ABL	2	Total BMD	0.0494536
737	1)LFD	1)CRE-	3)ABL	2	Total BMD	0.04994
443	1)LFD	1)CRE-	3)ABL	3	Total BMD	0.0518673
456	1)LFD	1)CRE-	3)ABL	3	Total BMD	0.0508991
459	1)LFD	1)CRE-	3)ABL	3	Total BMD	0.0526034
470	1)LFD	1)CRE-	3)ABL	3	Total BMD	0.0536263
496	1)LFD	1)CRE-	3)ABL	3	Total BMD	0.0501145
541	1)LFD	1)CRE-	3)ABL	3	Total BMD	0.0516373
554	1)LFD	1)CRE-	3)ABL	3	Total BMD	0.0494084
558	1)LFD	1)CRE-	3)ABL	3	Total BMD	0.0481154
559	1)LFD	1)CRE-	3)ABL	3	Total BMD	0.0504634
571	1)LFD	1)CRE-	3)ABL	3	Total BMD	0.0526928
601	1)LFD	1)CRE-	3)ABL	3	Total BMD	0.0537608
608	1)LFD	1)CRE-	3)ABL	3	Total BMD	0.049067
717	1)LFD	1)CRE-	3)ABL	3	Total BMD	0.052349
729	1)LFD	1)CRE-	3)ABL	3	Total BMD	0.052069
732	1)LFD	1)CRE-	3)ABL	3	Total BMD	0.049892
737	1)LFD	1)CRE-	3)ABL	3	Total BMD	0.050774
435	1)LFD	2)CRE+	1)VEH	0	Total BMD	0.0462453
444	1)LFD	2)CRE+	1)VEH	0	Total BMD	0.0510202
467	1)LFD	2)CRE+	1)VEH	0	Total BMD	0.050529
468	1)LFD	2)CRE+	1)VEH	0	Total BMD	0.0522145
469	1)LFD	2)CRE+	1)VEH	0	Total BMD	0.0523087
519	1)LFD	2)CRE+	1)VEH	0	Total BMD	0.0508322
569	1)LFD	2)CRE+	1)VEH	0	Total BMD	0.0479405
572	1)LFD	2)CRE+	1)VEH	0	Total BMD	0.0486773
592	1)LFD	2)CRE+	1)VEH	0	Total BMD	0.0529489
617	1)LFD	2)CRE+	1)VEH	0	Total BMD	0.0514976
627	1)LFD	2)CRE+	1)VEH	0	Total BMD	0.0492271
772	1)LFD	2)CRE+	1)VEH	0	Total BMD	0.0531926
444	1)LFD	2)CRE+	1)VEH	1	Total BMD	0.0528696
467	1)LFD	2)CRE+	1)VEH	1	Total BMD	0.0503346
468	1)LFD	2)CRE+	1)VEH	1	Total BMD	0.0520598
469	1)LFD	2)CRE+	1)VEH	1	Total BMD	0.0523929
519	1)LFD	2)CRE+	1)VEH	1	Total BMD	0.0517987
569	1)LFD	2)CRE+	1)VEH	1	Total BMD	0.0498654
572	1)LFD	2)CRE+	1)VEH	1	Total BMD	0.050252
592	1)LFD	2)CRE+	1)VEH	1	Total BMD	0.0522377
617	1)LFD	2)CRE+	1)VEH	1	Total BMD	0.0533495
627	1)LFD	2)CRE+	1)VEH	1	Total BMD	0.0487841
772	1)LFD	2)CRE+	1)VEH	1	Total BMD	0.0504017
435	1)LFD	2)CRE+	1)VEH	2	Total BMD	0.0477354
444	1)LFD	2)CRE+	1)VEH	2	Total BMD	0.0538644
467	1)LFD	2)CRE+	1)VEH	2	Total BMD	0.0499549
468	1)LFD	2)CRE+	1)VEH	2	Total BMD	0.0526407
469	1)LFD	2)CRE+	1)VEH	2	Total BMD	0.0541893
519	1)LFD	2)CRE+	1)VEH	2	Total BMD	0.0530999
569	1)LFD	2)CRE+	1)VEH	2	Total BMD	0.0523024
572	1)LFD	2)CRE+	1)VEH	2	Total BMD	0.0502245
592	1)LFD	2)CRE+	1)VEH	2	Total BMD	0.0534132
617	1)LFD	2)CRE+	1)VEH	2	Total BMD	0.053032
627	1)LFD	2)CRE+	1)VEH	2	Total BMD	0.0509474
772	1)LFD	2)CRE+	1)VEH	2	Total BMD	0.0521933
435	1)LFD	2)CRE+	1)VEH	3	Total BMD	0.0491162
444	1)LFD	2)CRE+	1)VEH	3	Total BMD	0.0523344
467	1)LFD	2)CRE+	1)VEH	3	Total BMD	0.0508227
468	1)LFD	2)CRE+	1)VEH	3	Total BMD	0.0542873
469	1)LFD	2)CRE+	1)VEH	3	Total BMD	0.0535517
519	1)LFD	2)CRE+	1)VEH	3	Total BMD	0.0515036
569	1)LFD	2)CRE+	1)VEH	3	Total BMD	0.0515495
572	1)LFD	2)CRE+	1)VEH	3	Total BMD	0.0516346
592	1)LFD	2)CRE+	1)VEH	3	Total BMD	0.0541866
617	1)LFD	2)CRE+	1)VEH	3	Total BMD	0.053595
627	1)LFD	2)CRE+	1)VEH	3	Total BMD	0.05075
772	1)LFD	2)CRE+	1)VEH	3	Total BMD	0.0509518
435	1)LFD	2)CRE+	1)VEH	4	Total BMD	0.0484386
444	1)LFD	2)CRE+	1)VEH	4	Total BMD	0.0527497
467	1)LFD	2)CRE+	1)VEH	4	Total BMD	0.0510771
468	1)LFD	2)CRE+	1)VEH	4	Total BMD	0.0559492
469	1)LFD	2)CRE+	1)VEH	4	Total BMD	0.0542857
519	1)LFD	2)CRE+	1)VEH	4	Total BMD	0.0523995
569	1)LFD	2)CRE+	1)VEH	4	Total BMD	0.0541553
572	1)LFD	2)CRE+	1)VEH	4	Total BMD	0.0513956
592	1)LFD	2)CRE+	1)VEH	4	Total BMD	0.0541626
617	1)LFD	2)CRE+	1)VEH	4	Total BMD	0.0547881
627	1)LFD	2)CRE+	1)VEH	4	Total BMD	0.051082
772	1)LFD	2)CRE+	1)VEH	4	Total BMD	0.0502558
455	1)LFD	2)CRE+	2)PTH	0	Total BMD	0.0513368
457	1)LFD	2)CRE+	2)PTH	0	Total BMD	0.0494784
458	1)LFD	2)CRE+	2)PTH	0	Total BMD	0.0507907
476	1)LFD	2)CRE+	2)PTH	0	Total BMD	0.0543445
517	1)LFD	2)CRE+	2)PTH	0	Total BMD	0.0509493
518	1)LFD	2)CRE+	2)PTH	0	Total BMD	0.0519097
522	1)LFD	2)CRE+	2)PTH	0	Total BMD	0.050035
529	1)LFD	2)CRE+	2)PTH	0	Total BMD	0.0477217
537	1)LFD	2)CRE+	2)PTH	0	Total BMD	0.0509233
563	1)LFD	2)CRE+	2)PTH	0	Total BMD	0.047161
565	1)LFD	2)CRE+	2)PTH	0	Total BMD	0.0496491
600	1)LFD	2)CRE+	2)PTH	0	Total BMD	0.0528136
718	1)LFD	2)CRE+	2)PTH	0	Total BMD	0.0533212
782	1)LFD	2)CRE+	2)PTH	0	Total BMD	0.0520787
795	1)LFD	2)CRE+	2)PTH	0	Total BMD	0.0509943
455	1)LFD	2)CRE+	2)PTH	1	Total BMD	0.0514286
457	1)LFD	2)CRE+	2)PTH	1	Total BMD	0.0481795
458	1)LFD	2)CRE+	2)PTH	1	Total BMD	0.0506423
517	1)LFD	2)CRE+	2)PTH	1	Total BMD	0.0510085
518	1)LFD	2)CRE+	2)PTH	1	Total BMD	0.0531179
522	1)LFD	2)CRE+	2)PTH	1	Total BMD	0.0519059
529	1)LFD	2)CRE+	2)PTH	1	Total BMD	0.0477764
537	1)LFD	2)CRE+	2)PTH	1	Total BMD	0.0528571
563	1)LFD	2)CRE+	2)PTH	1	Total BMD	0.0487423
565	1)LFD	2)CRE+	2)PTH	1	Total BMD	0.049988
600	1)LFD	2)CRE+	2)PTH	1	Total BMD	0.0546465
718	1)LFD	2)CRE+	2)PTH	1	Total BMD	0.0543095
782	1)LFD	2)CRE+	2)PTH	1	Total BMD	0.0506423
795	1)LFD	2)CRE+	2)PTH	1	Total BMD	0.0518456
455	1)LFD	2)CRE+	2)PTH	2	Total BMD	0.0497552
457	1)LFD	2)CRE+	2)PTH	2	Total BMD	0.049763
458	1)LFD	2)CRE+	2)PTH	2	Total BMD	0.0524864
476	1)LFD	2)CRE+	2)PTH	2	Total BMD	0.0566105
517	1)LFD	2)CRE+	2)PTH	2	Total BMD	0.0522382
518	1)LFD	2)CRE+	2)PTH	2	Total BMD	0.0526464
522	1)LFD	2)CRE+	2)PTH	2	Total BMD	0.0535371
529	1)LFD	2)CRE+	2)PTH	2	Total BMD	0.0488049
537	1)LFD	2)CRE+	2)PTH	2	Total BMD	0.0545728
563	1)LFD	2)CRE+	2)PTH	2	Total BMD	0.0513889
565	1)LFD	2)CRE+	2)PTH	2	Total BMD	0.0508229
600	1)LFD	2)CRE+	2)PTH	2	Total BMD	0.0548343
718	1)LFD	2)CRE+	2)PTH	2	Total BMD	0.0548329
782	1)LFD	2)CRE+	2)PTH	2	Total BMD	0.0511884
795	1)LFD	2)CRE+	2)PTH	2	Total BMD	0.0537864
455	1)LFD	2)CRE+	2)PTH	3	Total BMD	0.0534224
457	1)LFD	2)CRE+	2)PTH	3	Total BMD	0.0509447
458	1)LFD	2)CRE+	2)PTH	3	Total BMD	0.0515401
476	1)LFD	2)CRE+	2)PTH	3	Total BMD	0.0546387
517	1)LFD	2)CRE+	2)PTH	3	Total BMD	0.0521739
518	1)LFD	2)CRE+	2)PTH	3	Total BMD	0.0541676
522	1)LFD	2)CRE+	2)PTH	3	Total BMD	0.0525768
529	1)LFD	2)CRE+	2)PTH	3	Total BMD	0.0494138
537	1)LFD	2)CRE+	2)PTH	3	Total BMD	0.0562159
563	1)LFD	2)CRE+	2)PTH	3	Total BMD	0.0505218
565	1)LFD	2)CRE+	2)PTH	3	Total BMD	0.0517579
600	1)LFD	2)CRE+	2)PTH	3	Total BMD	0.0538386
718	1)LFD	2)CRE+	2)PTH	3	Total BMD	0.0548626
782	1)LFD	2)CRE+	2)PTH	3	Total BMD	0.0500639
795	1)LFD	2)CRE+	2)PTH	3	Total BMD	0.0549218
436	1)LFD	2)CRE+	3)ABL	0	Total BMD	0.0522917
442	1)LFD	2)CRE+	3)ABL	0	Total BMD	0.0501348
486	1)LFD	2)CRE+	3)ABL	0	Total BMD	0.0522555
495	1)LFD	2)CRE+	3)ABL	0	Total BMD	0.0505146
520	1)LFD	2)CRE+	3)ABL	0	Total BMD	0.0520135
553	1)LFD	2)CRE+	3)ABL	0	Total BMD	0.0527885
564	1)LFD	2)CRE+	3)ABL	0	Total BMD	0.0474069
566	1)LFD	2)CRE+	3)ABL	0	Total BMD	0.0496458
591	1)LFD	2)CRE+	3)ABL	0	Total BMD	0.0535
602	1)LFD	2)CRE+	3)ABL	0	Total BMD	0.0513078
609	1)LFD	2)CRE+	3)ABL	0	Total BMD	0.0490394
808	1)LFD	2)CRE+	3)ABL	0	Total BMD	0.0520676
436	1)LFD	2)CRE+	3)ABL	1	Total BMD	0.0531264
442	1)LFD	2)CRE+	3)ABL	1	Total BMD	0.0512294
486	1)LFD	2)CRE+	3)ABL	1	Total BMD	0.0527225
495	1)LFD	2)CRE+	3)ABL	1	Total BMD	0.0501738
520	1)LFD	2)CRE+	3)ABL	1	Total BMD	0.0518265
553	1)LFD	2)CRE+	3)ABL	1	Total BMD	0.0542375
564	1)LFD	2)CRE+	3)ABL	1	Total BMD	0.0483965
566	1)LFD	2)CRE+	3)ABL	1	Total BMD	0.0492913
591	1)LFD	2)CRE+	3)ABL	1	Total BMD	0.0511868
602	1)LFD	2)CRE+	3)ABL	1	Total BMD	0.0513549
609	1)LFD	2)CRE+	3)ABL	1	Total BMD	0.0509724
808	1)LFD	2)CRE+	3)ABL	1	Total BMD	0.0504695
436	1)LFD	2)CRE+	3)ABL	2	Total BMD	0.0528394
442	1)LFD	2)CRE+	3)ABL	2	Total BMD	0.0520092
478	1)LFD	2)CRE+	3)ABL	2	Total BMD	0.0556517
486	1)LFD	2)CRE+	3)ABL	2	Total BMD	0.0548125
495	1)LFD	2)CRE+	3)ABL	2	Total BMD	0.0520219
520	1)LFD	2)CRE+	3)ABL	2	Total BMD	0.0537244
553	1)LFD	2)CRE+	3)ABL	2	Total BMD	0.0540605
564	1)LFD	2)CRE+	3)ABL	2	Total BMD	0.0497219
566	1)LFD	2)CRE+	3)ABL	2	Total BMD	0.0504786
591	1)LFD	2)CRE+	3)ABL	2	Total BMD	0.053422
602	1)LFD	2)CRE+	3)ABL	2	Total BMD	0.0520455
609	1)LFD	2)CRE+	3)ABL	2	Total BMD	0.0525122
808	1)LFD	2)CRE+	3)ABL	2	Total BMD	0.0524778
436	1)LFD	2)CRE+	3)ABL	3	Total BMD	0.0512885
442	1)LFD	2)CRE+	3)ABL	3	Total BMD	0.0522854
478	1)LFD	2)CRE+	3)ABL	3	Total BMD	0.0554793
486	1)LFD	2)CRE+	3)ABL	3	Total BMD	0.0539126
495	1)LFD	2)CRE+	3)ABL	3	Total BMD	0.0530424
520	1)LFD	2)CRE+	3)ABL	3	Total BMD	0.0518704
553	1)LFD	2)CRE+	3)ABL	3	Total BMD	0.0540568
564	1)LFD	2)CRE+	3)ABL	3	Total BMD	0.0500356
566	1)LFD	2)CRE+	3)ABL	3	Total BMD	0.0500767
591	1)LFD	2)CRE+	3)ABL	3	Total BMD	0.0550181
602	1)LFD	2)CRE+	3)ABL	3	Total BMD	0.0531693
609	1)LFD	2)CRE+	3)ABL	3	Total BMD	0.052075
808	1)LFD	2)CRE+	3)ABL	3	Total BMD	0.0520603
317	2)T2DM	1)CRE-	1)VEH	0	Total BMD	0.0496423
322	2)T2DM	1)CRE-	1)VEH	0	Total BMD	0.0531309
354	2)T2DM	1)CRE-	1)VEH	0	Total BMD	0.0524079
361	2)T2DM	1)CRE-	1)VEH	0	Total BMD	0.051086
368	2)T2DM	1)CRE-	1)VEH	0	Total BMD	0.0532267
413	2)T2DM	1)CRE-	1)VEH	0	Total BMD	0.0549528
662	2)T2DM	1)CRE-	1)VEH	0	Total BMD	0.0524271
663	2)T2DM	1)CRE-	1)VEH	0	Total BMD	0.0466015
678	2)T2DM	1)CRE-	1)VEH	0	Total BMD	0.0512907
684	2)T2DM	1)CRE-	1)VEH	0	Total BMD	0.0525746
699	2)T2DM	1)CRE-	1)VEH	0	Total BMD	0.0496466
710	2)T2DM	1)CRE-	1)VEH	0	Total BMD	0.0482732
711	2)T2DM	1)CRE-	1)VEH	0	Total BMD	0.0485927
722	2)T2DM	1)CRE-	1)VEH	0	Total BMD	0.0496561
724	2)T2DM	1)CRE-	1)VEH	0	Total BMD	0.048518
741	2)T2DM	1)CRE-	1)VEH	0	Total BMD	0.0498935
790	2)T2DM	1)CRE-	1)VEH	0	Total BMD	0.047701
317	2)T2DM	1)CRE-	1)VEH	1	Total BMD	0.0495065
322	2)T2DM	1)CRE-	1)VEH	1	Total BMD	0.0536561
354	2)T2DM	1)CRE-	1)VEH	1	Total BMD	0.0542837
361	2)T2DM	1)CRE-	1)VEH	1	Total BMD	0.0485582
368	2)T2DM	1)CRE-	1)VEH	1	Total BMD	0.0525554
413	2)T2DM	1)CRE-	1)VEH	1	Total BMD	0.0535921
662	2)T2DM	1)CRE-	1)VEH	1	Total BMD	0.0509735
663	2)T2DM	1)CRE-	1)VEH	1	Total BMD	0.0521591
678	2)T2DM	1)CRE-	1)VEH	1	Total BMD	0.0532028
684	2)T2DM	1)CRE-	1)VEH	1	Total BMD	0.0511071
699	2)T2DM	1)CRE-	1)VEH	1	Total BMD	0.0497253
710	2)T2DM	1)CRE-	1)VEH	1	Total BMD	0.0470081
711	2)T2DM	1)CRE-	1)VEH	1	Total BMD	0.0484967
722	2)T2DM	1)CRE-	1)VEH	1	Total BMD	0.0492935
724	2)T2DM	1)CRE-	1)VEH	1	Total BMD	0.0491859
741	2)T2DM	1)CRE-	1)VEH	1	Total BMD	0.0506793
790	2)T2DM	1)CRE-	1)VEH	1	Total BMD	0.049595
317	2)T2DM	1)CRE-	1)VEH	2	Total BMD	0.0495019
322	2)T2DM	1)CRE-	1)VEH	2	Total BMD	0.0511637
354	2)T2DM	1)CRE-	1)VEH	2	Total BMD	0.05095
361	2)T2DM	1)CRE-	1)VEH	2	Total BMD	0.048819
368	2)T2DM	1)CRE-	1)VEH	2	Total BMD	0.0498865
413	2)T2DM	1)CRE-	1)VEH	2	Total BMD	0.0491474
662	2)T2DM	1)CRE-	1)VEH	2	Total BMD	0.0503829
663	2)T2DM	1)CRE-	1)VEH	2	Total BMD	0.0484741
678	2)T2DM	1)CRE-	1)VEH	2	Total BMD	0.0490982
684	2)T2DM	1)CRE-	1)VEH	2	Total BMD	0.0495853
699	2)T2DM	1)CRE-	1)VEH	2	Total BMD	0.0474657
710	2)T2DM	1)CRE-	1)VEH	2	Total BMD	0.0463369
711	2)T2DM	1)CRE-	1)VEH	2	Total BMD	0.0462607
722	2)T2DM	1)CRE-	1)VEH	2	Total BMD	0.0491054
724	2)T2DM	1)CRE-	1)VEH	2	Total BMD	0.0480467
741	2)T2DM	1)CRE-	1)VEH	2	Total BMD	0.049201
790	2)T2DM	1)CRE-	1)VEH	2	Total BMD	0.0471042
317	2)T2DM	1)CRE-	1)VEH	3	Total BMD	0.0481039
322	2)T2DM	1)CRE-	1)VEH	3	Total BMD	0.0499268
354	2)T2DM	1)CRE-	1)VEH	3	Total BMD	0.0463682
361	2)T2DM	1)CRE-	1)VEH	3	Total BMD	0.0470699
368	2)T2DM	1)CRE-	1)VEH	3	Total BMD	0.0496616
413	2)T2DM	1)CRE-	1)VEH	3	Total BMD	0.0483333
663	2)T2DM	1)CRE-	1)VEH	3	Total BMD	0.0472294
678	2)T2DM	1)CRE-	1)VEH	3	Total BMD	0.0501444
684	2)T2DM	1)CRE-	1)VEH	3	Total BMD	0.0492978
699	2)T2DM	1)CRE-	1)VEH	3	Total BMD	0.0469963
710	2)T2DM	1)CRE-	1)VEH	3	Total BMD	0.046335
711	2)T2DM	1)CRE-	1)VEH	3	Total BMD	0.0462364
722	2)T2DM	1)CRE-	1)VEH	3	Total BMD	0.0472727
724	2)T2DM	1)CRE-	1)VEH	3	Total BMD	0.0477284
741	2)T2DM	1)CRE-	1)VEH	3	Total BMD	0.0498142
790	2)T2DM	1)CRE-	1)VEH	3	Total BMD	0.0477197
322	2)T2DM	1)CRE-	1)VEH	4	Total BMD	0.0515245
354	2)T2DM	1)CRE-	1)VEH	4	Total BMD	0.0485016
361	2)T2DM	1)CRE-	1)VEH	4	Total BMD	0.0489784
368	2)T2DM	1)CRE-	1)VEH	4	Total BMD	0.0510046
413	2)T2DM	1)CRE-	1)VEH	4	Total BMD	0.0490614
662	2)T2DM	1)CRE-	1)VEH	4	Total BMD	0.0520153
663	2)T2DM	1)CRE-	1)VEH	4	Total BMD	0.049274
678	2)T2DM	1)CRE-	1)VEH	4	Total BMD	0.0514972
684	2)T2DM	1)CRE-	1)VEH	4	Total BMD	0.0507725
699	2)T2DM	1)CRE-	1)VEH	4	Total BMD	0.0481773
710	2)T2DM	1)CRE-	1)VEH	4	Total BMD	0.0469444
711	2)T2DM	1)CRE-	1)VEH	4	Total BMD	0.0472749
722	2)T2DM	1)CRE-	1)VEH	4	Total BMD	0.0483062
724	2)T2DM	1)CRE-	1)VEH	4	Total BMD	0.0500119
741	2)T2DM	1)CRE-	1)VEH	4	Total BMD	0.0501124
790	2)T2DM	1)CRE-	1)VEH	4	Total BMD	0.049372
643	2)T2DM	1)CRE-	2)PTH	0	Total BMD	0.0489095
672	2)T2DM	1)CRE-	2)PTH	0	Total BMD	0.0533542
677	2)T2DM	1)CRE-	2)PTH	0	Total BMD	0.0532009
685	2)T2DM	1)CRE-	2)PTH	0	Total BMD	0.0515234
707	2)T2DM	1)CRE-	2)PTH	0	Total BMD	0.0517508
708	2)T2DM	1)CRE-	2)PTH	0	Total BMD	0.047107
720	2)T2DM	1)CRE-	2)PTH	0	Total BMD	0.0490969
725	2)T2DM	1)CRE-	2)PTH	0	Total BMD	0.0493385
730	2)T2DM	1)CRE-	2)PTH	0	Total BMD	0.0501857
731	2)T2DM	1)CRE-	2)PTH	0	Total BMD	0.0515586
779	2)T2DM	1)CRE-	2)PTH	0	Total BMD	0.0530733
781	2)T2DM	1)CRE-	2)PTH	0	Total BMD	0.0523094
789	2)T2DM	1)CRE-	2)PTH	0	Total BMD	0.051326
811	2)T2DM	1)CRE-	2)PTH	0	Total BMD	0.049952
643	2)T2DM	1)CRE-	2)PTH	1	Total BMD	0.0477477
672	2)T2DM	1)CRE-	2)PTH	1	Total BMD	0.0532151
677	2)T2DM	1)CRE-	2)PTH	1	Total BMD	0.0506697
685	2)T2DM	1)CRE-	2)PTH	1	Total BMD	0.0514251
686	2)T2DM	1)CRE-	2)PTH	1	Total BMD	0.0520483
707	2)T2DM	1)CRE-	2)PTH	1	Total BMD	0.0512744
708	2)T2DM	1)CRE-	2)PTH	1	Total BMD	0.0475155
720	2)T2DM	1)CRE-	2)PTH	1	Total BMD	0.0500355
725	2)T2DM	1)CRE-	2)PTH	1	Total BMD	0.0486284
730	2)T2DM	1)CRE-	2)PTH	1	Total BMD	0.0486767
731	2)T2DM	1)CRE-	2)PTH	1	Total BMD	0.0517874
779	2)T2DM	1)CRE-	2)PTH	1	Total BMD	0.0539236
781	2)T2DM	1)CRE-	2)PTH	1	Total BMD	0.0528484
789	2)T2DM	1)CRE-	2)PTH	1	Total BMD	0.0514685
793	2)T2DM	1)CRE-	2)PTH	1	Total BMD	0.0475637
811	2)T2DM	1)CRE-	2)PTH	1	Total BMD	0.0480934
643	2)T2DM	1)CRE-	2)PTH	2	Total BMD	0.0475951
672	2)T2DM	1)CRE-	2)PTH	2	Total BMD	0.0501984
677	2)T2DM	1)CRE-	2)PTH	2	Total BMD	0.0505516
685	2)T2DM	1)CRE-	2)PTH	2	Total BMD	0.0502217
686	2)T2DM	1)CRE-	2)PTH	2	Total BMD	0.0466229
707	2)T2DM	1)CRE-	2)PTH	2	Total BMD	0.0514205
708	2)T2DM	1)CRE-	2)PTH	2	Total BMD	0.0460049
720	2)T2DM	1)CRE-	2)PTH	2	Total BMD	0.0490012
725	2)T2DM	1)CRE-	2)PTH	2	Total BMD	0.0474316
730	2)T2DM	1)CRE-	2)PTH	2	Total BMD	0.047521
731	2)T2DM	1)CRE-	2)PTH	2	Total BMD	0.049653
779	2)T2DM	1)CRE-	2)PTH	2	Total BMD	0.0499652
781	2)T2DM	1)CRE-	2)PTH	2	Total BMD	0.0503596
789	2)T2DM	1)CRE-	2)PTH	2	Total BMD	0.0503457
793	2)T2DM	1)CRE-	2)PTH	2	Total BMD	0.0465359
811	2)T2DM	1)CRE-	2)PTH	2	Total BMD	0.0485337
643	2)T2DM	1)CRE-	2)PTH	3	Total BMD	0.0479461
672	2)T2DM	1)CRE-	2)PTH	3	Total BMD	0.0514437
677	2)T2DM	1)CRE-	2)PTH	3	Total BMD	0.0508333
685	2)T2DM	1)CRE-	2)PTH	3	Total BMD	0.0500538
686	2)T2DM	1)CRE-	2)PTH	3	Total BMD	0.0466968
707	2)T2DM	1)CRE-	2)PTH	3	Total BMD	0.051657
708	2)T2DM	1)CRE-	2)PTH	3	Total BMD	0.0444675
720	2)T2DM	1)CRE-	2)PTH	3	Total BMD	0.0480448
725	2)T2DM	1)CRE-	2)PTH	3	Total BMD	0.046891
730	2)T2DM	1)CRE-	2)PTH	3	Total BMD	0.0470864
731	2)T2DM	1)CRE-	2)PTH	3	Total BMD	0.0494151
779	2)T2DM	1)CRE-	2)PTH	3	Total BMD	0.0492515
781	2)T2DM	1)CRE-	2)PTH	3	Total BMD	0.0481494
789	2)T2DM	1)CRE-	2)PTH	3	Total BMD	0.0456258
793	2)T2DM	1)CRE-	2)PTH	3	Total BMD	0.0455964
811	2)T2DM	1)CRE-	2)PTH	3	Total BMD	0.0457452
328	2)T2DM	1)CRE-	3)ABL	0	Total BMD	0.0514306
358	2)T2DM	1)CRE-	3)ABL	0	Total BMD	0.0529444
383	2)T2DM	1)CRE-	3)ABL	0	Total BMD	0.0513997
428	2)T2DM	1)CRE-	3)ABL	0	Total BMD	0.0497421
670	2)T2DM	1)CRE-	3)ABL	0	Total BMD	0.0515536
679	2)T2DM	1)CRE-	3)ABL	0	Total BMD	0.0510776
687	2)T2DM	1)CRE-	3)ABL	0	Total BMD	0.0478288
698	2)T2DM	1)CRE-	3)ABL	0	Total BMD	0.0509772
714	2)T2DM	1)CRE-	3)ABL	0	Total BMD	0.0498551
723	2)T2DM	1)CRE-	3)ABL	0	Total BMD	0.0496199
727	2)T2DM	1)CRE-	3)ABL	0	Total BMD	0.0499864
728	2)T2DM	1)CRE-	3)ABL	0	Total BMD	0.0512219
810	2)T2DM	1)CRE-	3)ABL	0	Total BMD	0.050529
328	2)T2DM	1)CRE-	3)ABL	1	Total BMD	0.0522437
358	2)T2DM	1)CRE-	3)ABL	1	Total BMD	0.0535344
370	2)T2DM	1)CRE-	3)ABL	1	Total BMD	0.0488699
383	2)T2DM	1)CRE-	3)ABL	1	Total BMD	0.0504588
428	2)T2DM	1)CRE-	3)ABL	1	Total BMD	0.0492901
670	2)T2DM	1)CRE-	3)ABL	1	Total BMD	0.0519401
679	2)T2DM	1)CRE-	3)ABL	1	Total BMD	0.0518555
687	2)T2DM	1)CRE-	3)ABL	1	Total BMD	0.0516453
698	2)T2DM	1)CRE-	3)ABL	1	Total BMD	0.0509912
714	2)T2DM	1)CRE-	3)ABL	1	Total BMD	0.0524406
723	2)T2DM	1)CRE-	3)ABL	1	Total BMD	0.0511634
727	2)T2DM	1)CRE-	3)ABL	1	Total BMD	0.0486891
728	2)T2DM	1)CRE-	3)ABL	1	Total BMD	0.0498535
810	2)T2DM	1)CRE-	3)ABL	1	Total BMD	0.0511373
328	2)T2DM	1)CRE-	3)ABL	2	Total BMD	0.0481573
358	2)T2DM	1)CRE-	3)ABL	2	Total BMD	0.0489138
370	2)T2DM	1)CRE-	3)ABL	2	Total BMD	0.0462981
383	2)T2DM	1)CRE-	3)ABL	2	Total BMD	0.0487158
428	2)T2DM	1)CRE-	3)ABL	2	Total BMD	0.0477566
679	2)T2DM	1)CRE-	3)ABL	2	Total BMD	0.0481893
687	2)T2DM	1)CRE-	3)ABL	2	Total BMD	0.0487257
698	2)T2DM	1)CRE-	3)ABL	2	Total BMD	0.0489189
714	2)T2DM	1)CRE-	3)ABL	2	Total BMD	0.0498862
723	2)T2DM	1)CRE-	3)ABL	2	Total BMD	0.0468176
726	2)T2DM	1)CRE-	3)ABL	2	Total BMD	0.047406
727	2)T2DM	1)CRE-	3)ABL	2	Total BMD	0.0482834
728	2)T2DM	1)CRE-	3)ABL	2	Total BMD	0.0494545
810	2)T2DM	1)CRE-	3)ABL	2	Total BMD	0.048309
328	2)T2DM	1)CRE-	3)ABL	3	Total BMD	0.0473227
358	2)T2DM	1)CRE-	3)ABL	3	Total BMD	0.0487844
370	2)T2DM	1)CRE-	3)ABL	3	Total BMD	0.0453866
383	2)T2DM	1)CRE-	3)ABL	3	Total BMD	0.0494526
428	2)T2DM	1)CRE-	3)ABL	3	Total BMD	0.0476049
670	2)T2DM	1)CRE-	3)ABL	3	Total BMD	0.0507527
679	2)T2DM	1)CRE-	3)ABL	3	Total BMD	0.0491626
687	2)T2DM	1)CRE-	3)ABL	3	Total BMD	0.0480784
698	2)T2DM	1)CRE-	3)ABL	3	Total BMD	0.0491519
714	2)T2DM	1)CRE-	3)ABL	3	Total BMD	0.0485394
726	2)T2DM	1)CRE-	3)ABL	3	Total BMD	0.0468966
727	2)T2DM	1)CRE-	3)ABL	3	Total BMD	0.046637
728	2)T2DM	1)CRE-	3)ABL	3	Total BMD	0.0493349
810	2)T2DM	1)CRE-	3)ABL	3	Total BMD	0.0478934
314	2)T2DM	2)CRE+	1)VEH	0	Total BMD	0.0506301
324	2)T2DM	2)CRE+	1)VEH	0	Total BMD	0.053338
360	2)T2DM	2)CRE+	1)VEH	0	Total BMD	0.0513425
363	2)T2DM	2)CRE+	1)VEH	0	Total BMD	0.0519807
364	2)T2DM	2)CRE+	1)VEH	0	Total BMD	0.0526573
384	2)T2DM	2)CRE+	1)VEH	0	Total BMD	0.0524566
408	2)T2DM	2)CRE+	1)VEH	0	Total BMD	0.0494167
409	2)T2DM	2)CRE+	1)VEH	0	Total BMD	0.0505505
424	2)T2DM	2)CRE+	1)VEH	0	Total BMD	0.0472741
645	2)T2DM	2)CRE+	1)VEH	0	Total BMD	0.0488072
660	2)T2DM	2)CRE+	1)VEH	0	Total BMD	0.0525803
706	2)T2DM	2)CRE+	1)VEH	0	Total BMD	0.0524307
721	2)T2DM	2)CRE+	1)VEH	0	Total BMD	0.0494248
739	2)T2DM	2)CRE+	1)VEH	0	Total BMD	0.0483094
742	2)T2DM	2)CRE+	1)VEH	0	Total BMD	0.0519302
314	2)T2DM	2)CRE+	1)VEH	1	Total BMD	0.0517131
324	2)T2DM	2)CRE+	1)VEH	1	Total BMD	0.0537967
360	2)T2DM	2)CRE+	1)VEH	1	Total BMD	0.0512269
363	2)T2DM	2)CRE+	1)VEH	1	Total BMD	0.0520126
364	2)T2DM	2)CRE+	1)VEH	1	Total BMD	0.0524804
384	2)T2DM	2)CRE+	1)VEH	1	Total BMD	0.0545752
408	2)T2DM	2)CRE+	1)VEH	1	Total BMD	0.0505191
409	2)T2DM	2)CRE+	1)VEH	1	Total BMD	0.0536769
424	2)T2DM	2)CRE+	1)VEH	1	Total BMD	0.051553
645	2)T2DM	2)CRE+	1)VEH	1	Total BMD	0.0490811
660	2)T2DM	2)CRE+	1)VEH	1	Total BMD	0.0506794
706	2)T2DM	2)CRE+	1)VEH	1	Total BMD	0.0486951
721	2)T2DM	2)CRE+	1)VEH	1	Total BMD	0.0502545
739	2)T2DM	2)CRE+	1)VEH	1	Total BMD	0.0483271
742	2)T2DM	2)CRE+	1)VEH	1	Total BMD	0.0540103
314	2)T2DM	2)CRE+	1)VEH	2	Total BMD	0.0472327
324	2)T2DM	2)CRE+	1)VEH	2	Total BMD	0.0494588
360	2)T2DM	2)CRE+	1)VEH	2	Total BMD	0.0478581
363	2)T2DM	2)CRE+	1)VEH	2	Total BMD	0.0477023
364	2)T2DM	2)CRE+	1)VEH	2	Total BMD	0.0493635
384	2)T2DM	2)CRE+	1)VEH	2	Total BMD	0.0510304
408	2)T2DM	2)CRE+	1)VEH	2	Total BMD	0.0479949
409	2)T2DM	2)CRE+	1)VEH	2	Total BMD	0.0496701
424	2)T2DM	2)CRE+	1)VEH	2	Total BMD	0.0501448
645	2)T2DM	2)CRE+	1)VEH	2	Total BMD	0.0484994
660	2)T2DM	2)CRE+	1)VEH	2	Total BMD	0.0491074
721	2)T2DM	2)CRE+	1)VEH	2	Total BMD	0.0491803
739	2)T2DM	2)CRE+	1)VEH	2	Total BMD	0.0493426
314	2)T2DM	2)CRE+	1)VEH	3	Total BMD	0.0480833
324	2)T2DM	2)CRE+	1)VEH	3	Total BMD	0.0493318
360	2)T2DM	2)CRE+	1)VEH	3	Total BMD	0.0455257
363	2)T2DM	2)CRE+	1)VEH	3	Total BMD	0.0474065
364	2)T2DM	2)CRE+	1)VEH	3	Total BMD	0.0502581
384	2)T2DM	2)CRE+	1)VEH	3	Total BMD	0.0503673
408	2)T2DM	2)CRE+	1)VEH	3	Total BMD	0.0480621
409	2)T2DM	2)CRE+	1)VEH	3	Total BMD	0.0493789
424	2)T2DM	2)CRE+	1)VEH	3	Total BMD	0.047618
645	2)T2DM	2)CRE+	1)VEH	3	Total BMD	0.0474877
660	2)T2DM	2)CRE+	1)VEH	3	Total BMD	0.0482878
721	2)T2DM	2)CRE+	1)VEH	3	Total BMD	0.0492743
739	2)T2DM	2)CRE+	1)VEH	3	Total BMD	0.048
742	2)T2DM	2)CRE+	1)VEH	3	Total BMD	0.0509446
314	2)T2DM	2)CRE+	1)VEH	4	Total BMD	0.0484014
324	2)T2DM	2)CRE+	1)VEH	4	Total BMD	0.0505094
360	2)T2DM	2)CRE+	1)VEH	4	Total BMD	0.0484827
363	2)T2DM	2)CRE+	1)VEH	4	Total BMD	0.0486565
364	2)T2DM	2)CRE+	1)VEH	4	Total BMD	0.0508306
384	2)T2DM	2)CRE+	1)VEH	4	Total BMD	0.0527018
408	2)T2DM	2)CRE+	1)VEH	4	Total BMD	0.0492544
409	2)T2DM	2)CRE+	1)VEH	4	Total BMD	0.0522038
424	2)T2DM	2)CRE+	1)VEH	4	Total BMD	0.049577
645	2)T2DM	2)CRE+	1)VEH	4	Total BMD	0.050945
660	2)T2DM	2)CRE+	1)VEH	4	Total BMD	0.049954
721	2)T2DM	2)CRE+	1)VEH	4	Total BMD	0.0493664
739	2)T2DM	2)CRE+	1)VEH	4	Total BMD	0.0500621
742	2)T2DM	2)CRE+	1)VEH	4	Total BMD	0.0537204
659	2)T2DM	2)CRE+	2)PTH	0	Total BMD	0.0520345
669	2)T2DM	2)CRE+	2)PTH	0	Total BMD	0.0503739
709	2)T2DM	2)CRE+	2)PTH	0	Total BMD	0.0504802
713	2)T2DM	2)CRE+	2)PTH	0	Total BMD	0.0528346
745	2)T2DM	2)CRE+	2)PTH	0	Total BMD	0.0514148
780	2)T2DM	2)CRE+	2)PTH	0	Total BMD	0.0517525
788	2)T2DM	2)CRE+	2)PTH	0	Total BMD	0.0527303
791	2)T2DM	2)CRE+	2)PTH	0	Total BMD	0.0533787
792	2)T2DM	2)CRE+	2)PTH	0	Total BMD	0.0499883
809	2)T2DM	2)CRE+	2)PTH	0	Total BMD	0.0500504
659	2)T2DM	2)CRE+	2)PTH	1	Total BMD	0.0537126
669	2)T2DM	2)CRE+	2)PTH	1	Total BMD	0.0495082
709	2)T2DM	2)CRE+	2)PTH	1	Total BMD	0.0507733
713	2)T2DM	2)CRE+	2)PTH	1	Total BMD	0.053849
740	2)T2DM	2)CRE+	2)PTH	1	Total BMD	0.05
745	2)T2DM	2)CRE+	2)PTH	1	Total BMD	0.0514024
780	2)T2DM	2)CRE+	2)PTH	1	Total BMD	0.050481
788	2)T2DM	2)CRE+	2)PTH	1	Total BMD	0.0539552
791	2)T2DM	2)CRE+	2)PTH	1	Total BMD	0.0539684
792	2)T2DM	2)CRE+	2)PTH	1	Total BMD	0.0520828
809	2)T2DM	2)CRE+	2)PTH	1	Total BMD	0.0501671
659	2)T2DM	2)CRE+	2)PTH	2	Total BMD	0.0516762
669	2)T2DM	2)CRE+	2)PTH	2	Total BMD	0.0503986
709	2)T2DM	2)CRE+	2)PTH	2	Total BMD	0.0498516
713	2)T2DM	2)CRE+	2)PTH	2	Total BMD	0.0509588
740	2)T2DM	2)CRE+	2)PTH	2	Total BMD	0.0480653
745	2)T2DM	2)CRE+	2)PTH	2	Total BMD	0.0501585
780	2)T2DM	2)CRE+	2)PTH	2	Total BMD	0.0481643
788	2)T2DM	2)CRE+	2)PTH	2	Total BMD	0.049258
791	2)T2DM	2)CRE+	2)PTH	2	Total BMD	0.0520818
792	2)T2DM	2)CRE+	2)PTH	2	Total BMD	0.0489068
809	2)T2DM	2)CRE+	2)PTH	2	Total BMD	0.0469767
659	2)T2DM	2)CRE+	2)PTH	3	Total BMD	0.0504736
669	2)T2DM	2)CRE+	2)PTH	3	Total BMD	0.0495719
709	2)T2DM	2)CRE+	2)PTH	3	Total BMD	0.0495874
713	2)T2DM	2)CRE+	2)PTH	3	Total BMD	0.0504633
740	2)T2DM	2)CRE+	2)PTH	3	Total BMD	0.0478195
745	2)T2DM	2)CRE+	2)PTH	3	Total BMD	0.0489399
780	2)T2DM	2)CRE+	2)PTH	3	Total BMD	0.0470616
788	2)T2DM	2)CRE+	2)PTH	3	Total BMD	0.0502545
791	2)T2DM	2)CRE+	2)PTH	3	Total BMD	0.0525291
792	2)T2DM	2)CRE+	2)PTH	3	Total BMD	0.0484416
809	2)T2DM	2)CRE+	2)PTH	3	Total BMD	0.0469855
316	2)T2DM	2)CRE+	3)ABL	0	Total BMD	0.048488
321	2)T2DM	2)CRE+	3)ABL	0	Total BMD	0.049062
351	2)T2DM	2)CRE+	3)ABL	0	Total BMD	0.0517154
352	2)T2DM	2)CRE+	3)ABL	0	Total BMD	0.0510393
371	2)T2DM	2)CRE+	3)ABL	0	Total BMD	0.0509505
374	2)T2DM	2)CRE+	3)ABL	0	Total BMD	0.0501986
410	2)T2DM	2)CRE+	3)ABL	0	Total BMD	0.0476162
414	2)T2DM	2)CRE+	3)ABL	0	Total BMD	0.0514714
642	2)T2DM	2)CRE+	3)ABL	0	Total BMD	0.0521158
644	2)T2DM	2)CRE+	3)ABL	0	Total BMD	0.0505603
671	2)T2DM	2)CRE+	3)ABL	0	Total BMD	0.0520159
712	2)T2DM	2)CRE+	3)ABL	0	Total BMD	0.0516295
715	2)T2DM	2)CRE+	3)ABL	0	Total BMD	0.0510783
743	2)T2DM	2)CRE+	3)ABL	0	Total BMD	0.05
744	2)T2DM	2)CRE+	3)ABL	0	Total BMD	0.0518909
316	2)T2DM	2)CRE+	3)ABL	1	Total BMD	0.0497345
320	2)T2DM	2)CRE+	3)ABL	1	Total BMD	0.0502839
351	2)T2DM	2)CRE+	3)ABL	1	Total BMD	0.0522653
352	2)T2DM	2)CRE+	3)ABL	1	Total BMD	0.0513317
366	2)T2DM	2)CRE+	3)ABL	1	Total BMD	0.0521622
371	2)T2DM	2)CRE+	3)ABL	1	Total BMD	0.0512036
410	2)T2DM	2)CRE+	3)ABL	1	Total BMD	0.0527297
414	2)T2DM	2)CRE+	3)ABL	1	Total BMD	0.0534663
642	2)T2DM	2)CRE+	3)ABL	1	Total BMD	0.0521486
644	2)T2DM	2)CRE+	3)ABL	1	Total BMD	0.0503804
671	2)T2DM	2)CRE+	3)ABL	1	Total BMD	0.0535336
712	2)T2DM	2)CRE+	3)ABL	1	Total BMD	0.0530094
715	2)T2DM	2)CRE+	3)ABL	1	Total BMD	0.0503954
743	2)T2DM	2)CRE+	3)ABL	1	Total BMD	0.0498464
744	2)T2DM	2)CRE+	3)ABL	1	Total BMD	0.0518548
316	2)T2DM	2)CRE+	3)ABL	2	Total BMD	0.0479161
320	2)T2DM	2)CRE+	3)ABL	2	Total BMD	0.0470163
351	2)T2DM	2)CRE+	3)ABL	2	Total BMD	0.0505322
352	2)T2DM	2)CRE+	3)ABL	2	Total BMD	0.049504
366	2)T2DM	2)CRE+	3)ABL	2	Total BMD	0.0511504
371	2)T2DM	2)CRE+	3)ABL	2	Total BMD	0.04865
374	2)T2DM	2)CRE+	3)ABL	2	Total BMD	0.048242
410	2)T2DM	2)CRE+	3)ABL	2	Total BMD	0.0491925
414	2)T2DM	2)CRE+	3)ABL	2	Total BMD	0.048747
642	2)T2DM	2)CRE+	3)ABL	2	Total BMD	0.0509206
644	2)T2DM	2)CRE+	3)ABL	2	Total BMD	0.0483816
671	2)T2DM	2)CRE+	3)ABL	2	Total BMD	0.0497867
712	2)T2DM	2)CRE+	3)ABL	2	Total BMD	0.0512222
715	2)T2DM	2)CRE+	3)ABL	2	Total BMD	0.0502025
743	2)T2DM	2)CRE+	3)ABL	2	Total BMD	0.0496149
744	2)T2DM	2)CRE+	3)ABL	2	Total BMD	0.05
316	2)T2DM	2)CRE+	3)ABL	3	Total BMD	0.0464692
320	2)T2DM	2)CRE+	3)ABL	3	Total BMD	0.0477834
351	2)T2DM	2)CRE+	3)ABL	3	Total BMD	0.0489784
352	2)T2DM	2)CRE+	3)ABL	3	Total BMD	0.0478271
366	2)T2DM	2)CRE+	3)ABL	3	Total BMD	0.0517661
371	2)T2DM	2)CRE+	3)ABL	3	Total BMD	0.0495652
374	2)T2DM	2)CRE+	3)ABL	3	Total BMD	0.0460526
410	2)T2DM	2)CRE+	3)ABL	3	Total BMD	0.0495878
414	2)T2DM	2)CRE+	3)ABL	3	Total BMD	0.0488104
642	2)T2DM	2)CRE+	3)ABL	3	Total BMD	0.0503311
644	2)T2DM	2)CRE+	3)ABL	3	Total BMD	0.0500488
671	2)T2DM	2)CRE+	3)ABL	3	Total BMD	0.0504615
712	2)T2DM	2)CRE+	3)ABL	3	Total BMD	0.0478831
715	2)T2DM	2)CRE+	3)ABL	3	Total BMD	0.048408
743	2)T2DM	2)CRE+	3)ABL	3	Total BMD	0.0482121
744	2)T2DM	2)CRE+	3)ABL	3	Total BMD	0.0501566
