# Supplementary material for: DMP1-Cre expressing cells mediate the gain in bone mass and strength, but not the increase in bone remodeling, induced by ligands of the parathyroid hormone receptor
Source: Bone Res. 2026 Jul 30;14:77. doi: 10.1038/s41413-026-00555-z (PMC13424361; doi:10.1038/s41413-026-00555-z)
Supplement: Supplementary file 7 — Raw data for Figure 2b and supplementary figure 1b Femoral BMD timepoints [file 41413_2026_555_MOESM7_ESM.xlsx]

## Sheet: 3-way ANOVA results
Data transformation	Figure number & Outcome variable	Output type	Output label	Mean or Difference	SD for mean, SE for Difference	Lower limit of 95% CI	Upper limit of 95% CI	Effect size	t-value	degrees of freedom	unadjusted p-value	***: p<=0.05, *p<=0.10	FDR-adjusted p-value	***: p<=0.05, *p<=0.10
Square root	Fig. 2b. Femoral BMD	Group mean	LFD / CRE+ / Time 0	0.07568	0.00628898	0.07367	0.07769
Square root	Fig. 2b. Femoral BMD	Group mean	LFD / CRE+ / Time 1	0.07665	0.00482481	0.07507	0.07824
Square root	Fig. 2b. Femoral BMD	Group mean	LFD / CRE+ / Time 2	0.07893	0.0049209	0.07735	0.0805
Square root	Fig. 2b. Femoral BMD	Group mean	LFD / CRE+ / Time 3	0.07805	0.00446536	0.0766	0.0795
Square root	Fig. 2b. Femoral BMD	Group mean	LFD / CRE+ / Time 4	0.08062	0.006568	0.07665	0.08459
Square root	Fig. 2b. Femoral BMD	Group mean	LFD / CRE- / Time 0	0.07451	0.0043144	0.07324	0.07578
Square root	Fig. 2b. Femoral BMD	Group mean	LFD / CRE- / Time 1	0.07446	0.00359588	0.0734	0.07551
Square root	Fig. 2b. Femoral BMD	Group mean	LFD / CRE- / Time 2	0.07777	0.0034765	0.07674	0.0788
Square root	Fig. 2b. Femoral BMD	Group mean	LFD / CRE- / Time 3	0.07654	0.00360756	0.07547	0.07761
Square root	Fig. 2b. Femoral BMD	Group mean	LFD / CRE- / Time 4	0.07903	0.00314494	0.07729	0.08077
Square root	Fig. 2b. Femoral BMD	Group mean	T2DM / CRE+ / Time 0	0.07309	0.00596423	0.07123	0.07494
Square root	Fig. 2b. Femoral BMD	Group mean	T2DM / CRE+ / Time 1	0.07409	0.00481514	0.07257	0.07561
Square root	Fig. 2b. Femoral BMD	Group mean	T2DM / CRE+ / Time 2	0.07193	0.00317391	0.07091	0.07294
Square root	Fig. 2b. Femoral BMD	Group mean	T2DM / CRE+ / Time 3	0.07035	0.00372855	0.06917	0.07152
Square root	Fig. 2b. Femoral BMD	Group mean	T2DM / CRE+ / Time 4	0.07401	0.00387653	0.07178	0.07625
Square root	Fig. 2b. Femoral BMD	Group mean	T2DM / CRE- / Time 0	0.07582	0.00469932	0.07444	0.0772
Square root	Fig. 2b. Femoral BMD	Group mean	T2DM / CRE- / Time 1	0.07418	0.00402658	0.07299	0.07538
Square root	Fig. 2b. Femoral BMD	Group mean	T2DM / CRE- / Time 2	0.07129	0.00270939	0.07049	0.0721
Square root	Fig. 2b. Femoral BMD	Group mean	T2DM / CRE- / Time 3	0.06985	0.00338944	0.06884	0.07085
Square root	Fig. 2b. Femoral BMD	Group mean	T2DM / CRE- / Time 4	0.07349	0.0034319	0.07167	0.07532
Square root	Fig. 2b. Femoral BMD	Model mean	LFD / CRE+ / Time 0	0.2749	0.0012466
Square root	Fig. 2b. Femoral BMD	Model mean	LFD / CRE+ / Time 1	0.2767	0.00127899
Square root	Fig. 2b. Femoral BMD	Model mean	LFD / CRE+ / Time 2	0.2808	0.0012466
Square root	Fig. 2b. Femoral BMD	Model mean	LFD / CRE+ / Time 3	0.2793	0.00126248
Square root	Fig. 2b. Femoral BMD	Model mean	LFD / CRE+ / Time 4	0.2837	0.00218668
Square root	Fig. 2b. Femoral BMD	Model mean	LFD / CRE- / Time 0	0.2729	0.00115003
Square root	Fig. 2b. Femoral BMD	Model mean	LFD / CRE- / Time 1	0.2728	0.00115003
Square root	Fig. 2b. Femoral BMD	Model mean	LFD / CRE- / Time 2	0.2788	0.00116246
Square root	Fig. 2b. Femoral BMD	Model mean	LFD / CRE- / Time 3	0.2766	0.00116246
Square root	Fig. 2b. Femoral BMD	Model mean	LFD / CRE- / Time 4	0.2811	0.00203569
Square root	Fig. 2b. Femoral BMD	Model mean	T2DM / CRE+ / Time 0	0.2701	0.00121656
Square root	Fig. 2b. Femoral BMD	Model mean	T2DM / CRE+ / Time 1	0.2721	0.00123131
Square root	Fig. 2b. Femoral BMD	Model mean	T2DM / CRE+ / Time 2	0.2681	0.0012466
Square root	Fig. 2b. Femoral BMD	Model mean	T2DM / CRE+ / Time 3	0.2651	0.00123131
Square root	Fig. 2b. Femoral BMD	Model mean	T2DM / CRE+ / Time 4	0.272	0.00210714
Square root	Fig. 2b. Femoral BMD	Model mean	T2DM / CRE- / Time 0	0.2752	0.00115003
Square root	Fig. 2b. Femoral BMD	Model mean	T2DM / CRE- / Time 1	0.2723	0.00116246
Square root	Fig. 2b. Femoral BMD	Model mean	T2DM / CRE- / Time 2	0.267	0.00116246
Square root	Fig. 2b. Femoral BMD	Model mean	T2DM / CRE- / Time 3	0.2642	0.00116246
Square root	Fig. 2b. Femoral BMD	Model mean	T2DM / CRE- / Time 4	0.271	0.00197105
Square root	Fig. 2b. Femoral BMD	Tested difference	CRE+ vs. CRE- in LFD/Time 0	0.002019	0.00169605	-0.00131	0.005349	0.22	1.19	730	0.2343		0.3462
Square root	Fig. 2b. Femoral BMD	Tested difference	CRE+ vs. CRE- in LFD/Time 1	0.003942	0.00171999	0.000565	0.007319	0.42	2.29	730	0.0222	***	0.0444	***
Square root	Fig. 2b. Femoral BMD	Tested difference	CRE+ vs. CRE- in LFD/Time 2	0.001994	0.0017045	-0.00135	0.005341	0.21	1.17	730	0.2424		0.3462
Square root	Fig. 2b. Femoral BMD	Tested difference	CRE+ vs. CRE- in LFD/Time 3	0.002677	0.00171615	-0.00069	0.006046	0.28	1.56	730	0.1193		0.2168
Square root	Fig. 2b. Femoral BMD	Tested difference	CRE+ vs. CRE- in LFD/Time 4	0.002661	0.00298758	-0.0032	0.008527	0.16	0.89	730	0.3733		0.4977
Square root	Fig. 2b. Femoral BMD	Tested difference	CRE+ vs. CRE- in T2DM/Time 0	-0.0051	0.00167409	-0.00839	-0.00182	0.56	-3.05	730	0.0024	***	0.0068	***
Square root	Fig. 2b. Femoral BMD	Tested difference	CRE+ vs. CRE- in T2DM/Time 1	-0.00022	0.00169335	-0.00354	0.003106	0.02	-0.13	730	0.8972		0.8972
Square root	Fig. 2b. Femoral BMD	Tested difference	CRE+ vs. CRE- in T2DM/Time 2	0.001168	0.0017045	-0.00218	0.004514	0.13	0.69	730	0.4934		0.6167
Square root	Fig. 2b. Femoral BMD	Tested difference	CRE+ vs. CRE- in T2DM/Time 3	0.000932	0.00169335	-0.00239	0.004256	0.1	0.55	730	0.5822		0.685
Square root	Fig. 2b. Femoral BMD	Tested difference	CRE+ vs. CRE- in T2DM/Time 4	0.000939	0.00288532	-0.00473	0.006603	0.06	0.33	730	0.745		0.7919
Square root	Fig. 2b. Femoral BMD	Tested difference	T2DM vs. LFD in CRE+/Time 0	-0.00475	0.00174185	-0.00817	-0.00133	0.5	-2.73	730	0.0065	***	0.0163	***
Square root	Fig. 2b. Femoral BMD	Tested difference	T2DM vs. LFD in CRE+/Time 1	-0.00468	0.00177537	-0.00816	-0.00119	0.48	-2.63	730	0.0086	***	0.0191	***
Square root	Fig. 2b. Femoral BMD	Tested difference	T2DM vs. LFD in CRE+/Time 2	-0.01268	0.00176296	-0.01614	-0.00922	1.31	-7.19	730	<.0001	***	<.0001	***
Square root	Fig. 2b. Femoral BMD	Tested difference	T2DM vs. LFD in CRE+/Time 3	-0.01413	0.00176351	-0.01759	-0.01067	1.46	-8.01	730	<.0001	***	<.0001	***
Square root	Fig. 2b. Femoral BMD	Tested difference	T2DM vs. LFD in CRE+/Time 4	-0.01176	0.00303671	-0.01772	-0.0058	0.71	-3.87	730	0.0001	***	0.0005	***
Square root	Fig. 2b. Femoral BMD	Tested difference	T2DM vs. LFD in CRE-/Time 0	0.002368	0.00162639	-0.00083	0.005561	0.27	1.46	730	0.1459		0.2431
Square root	Fig. 2b. Femoral BMD	Tested difference	T2DM vs. LFD in CRE-/Time 1	-0.00052	0.0016352	-0.00373	0.002694	0.06	-0.32	730	0.7523		0.7919
Square root	Fig. 2b. Femoral BMD	Tested difference	T2DM vs. LFD in CRE-/Time 2	-0.01185	0.00164397	-0.01508	-0.00862	1.32	-7.21	730	<.0001	***	<.0001	***
Square root	Fig. 2b. Femoral BMD	Tested difference	T2DM vs. LFD in CRE-/Time 3	-0.01238	0.00164397	-0.01561	-0.00916	1.38	-7.53	730	<.0001	***	<.0001	***
Square root	Fig. 2b. Femoral BMD	Tested difference	T2DM vs. LFD in CRE-/Time 4	-0.01003	0.00283356	-0.0156	-0.00447	0.65	-3.54	730	0.0004	***	0.0014	***

## Sheet: Means table
Variable	Label	CRE	Stats	C / Time 0	C / Time 1	C / Time 2	C / Time 3	C / Time 4	DM / Time 0	DM / Time 1	DM / Time 2	DM / Time 3	DM / Time 4
femur_bmd	Femoral BMD	1)CRE-	mean +/- sd	0.07 +/- 0.00	0.07 +/- 0.00	0.08 +/- 0.00	0.08 +/- 0.00	0.08 +/- 0.00	0.08 +/- 0.00	0.07 +/- 0.00	0.07 +/- 0.00	0.07 +/- 0.00	0.07 +/- 0.00
femur_bmd	Femoral BMD	1)CRE-	n	47	47	46	46	15	47	46	46	46	16
femur_bmd	Femoral BMD	2)CRE+	mean +/- sd	0.08 +/- 0.01	0.08 +/- 0.00	0.08 +/- 0.00	0.08 +/- 0.00	0.08 +/- 0.01	0.07 +/- 0.01	0.07 +/- 0.00	0.07 +/- 0.00	0.07 +/- 0.00	0.07 +/- 0.00
femur_bmd	Femoral BMD	2)CRE+	n	40	38	40	39	13	42	41	40	41	14

## Sheet: Analysis Dataset
ID	Group	Cre	Treatment	Timepoint	Label	Variable
441	1)LFD	1)CRE-	1)VEH	0	Femoral BMD	0.0711
445	1)LFD	1)CRE-	1)VEH	0	Femoral BMD	0.0664
447	1)LFD	1)CRE-	1)VEH	0	Femoral BMD	0.0798
471	1)LFD	1)CRE-	1)VEH	0	Femoral BMD	0.0765
477	1)LFD	1)CRE-	1)VEH	0	Femoral BMD	0.077
497	1)LFD	1)CRE-	1)VEH	0	Femoral BMD	0.0685
521	1)LFD	1)CRE-	1)VEH	0	Femoral BMD	0.0752
535	1)LFD	1)CRE-	1)VEH	0	Femoral BMD	0.0708
538	1)LFD	1)CRE-	1)VEH	0	Femoral BMD	0.066
540	1)LFD	1)CRE-	1)VEH	0	Femoral BMD	0.078
570	1)LFD	1)CRE-	1)VEH	0	Femoral BMD	0.0744
716	1)LFD	1)CRE-	1)VEH	0	Femoral BMD	0.0812
736	1)LFD	1)CRE-	1)VEH	0	Femoral BMD	0.0711
738	1)LFD	1)CRE-	1)VEH	0	Femoral BMD	0.0763
812	1)LFD	1)CRE-	1)VEH	0	Femoral BMD	0.0733
441	1)LFD	1)CRE-	1)VEH	1	Femoral BMD	0.0721
445	1)LFD	1)CRE-	1)VEH	1	Femoral BMD	0.0699
447	1)LFD	1)CRE-	1)VEH	1	Femoral BMD	0.0777
471	1)LFD	1)CRE-	1)VEH	1	Femoral BMD	0.071
477	1)LFD	1)CRE-	1)VEH	1	Femoral BMD	0.0803
497	1)LFD	1)CRE-	1)VEH	1	Femoral BMD	0.0681
521	1)LFD	1)CRE-	1)VEH	1	Femoral BMD	0.0724
535	1)LFD	1)CRE-	1)VEH	1	Femoral BMD	0.0726
538	1)LFD	1)CRE-	1)VEH	1	Femoral BMD	0.069
540	1)LFD	1)CRE-	1)VEH	1	Femoral BMD	0.0739
570	1)LFD	1)CRE-	1)VEH	1	Femoral BMD	0.0753
716	1)LFD	1)CRE-	1)VEH	1	Femoral BMD	0.0779
736	1)LFD	1)CRE-	1)VEH	1	Femoral BMD	0.0703
738	1)LFD	1)CRE-	1)VEH	1	Femoral BMD	0.0791
812	1)LFD	1)CRE-	1)VEH	1	Femoral BMD	0.0735
441	1)LFD	1)CRE-	1)VEH	2	Femoral BMD	0.0768
447	1)LFD	1)CRE-	1)VEH	2	Femoral BMD	0.0818
471	1)LFD	1)CRE-	1)VEH	2	Femoral BMD	0.0749
477	1)LFD	1)CRE-	1)VEH	2	Femoral BMD	0.0782
497	1)LFD	1)CRE-	1)VEH	2	Femoral BMD	0.0779
521	1)LFD	1)CRE-	1)VEH	2	Femoral BMD	0.0747
535	1)LFD	1)CRE-	1)VEH	2	Femoral BMD	0.0741
538	1)LFD	1)CRE-	1)VEH	2	Femoral BMD	0.0756
540	1)LFD	1)CRE-	1)VEH	2	Femoral BMD	0.0793
570	1)LFD	1)CRE-	1)VEH	2	Femoral BMD	0.0814
716	1)LFD	1)CRE-	1)VEH	2	Femoral BMD	0.0824
736	1)LFD	1)CRE-	1)VEH	2	Femoral BMD	0.0738
738	1)LFD	1)CRE-	1)VEH	2	Femoral BMD	0.0805
812	1)LFD	1)CRE-	1)VEH	2	Femoral BMD	0.0775
441	1)LFD	1)CRE-	1)VEH	3	Femoral BMD	0.0747
445	1)LFD	1)CRE-	1)VEH	3	Femoral BMD	0.07
471	1)LFD	1)CRE-	1)VEH	3	Femoral BMD	0.0772
477	1)LFD	1)CRE-	1)VEH	3	Femoral BMD	0.0786
497	1)LFD	1)CRE-	1)VEH	3	Femoral BMD	0.076
521	1)LFD	1)CRE-	1)VEH	3	Femoral BMD	0.0715
535	1)LFD	1)CRE-	1)VEH	3	Femoral BMD	0.0788
538	1)LFD	1)CRE-	1)VEH	3	Femoral BMD	0.0758
540	1)LFD	1)CRE-	1)VEH	3	Femoral BMD	0.0791
570	1)LFD	1)CRE-	1)VEH	3	Femoral BMD	0.0803
716	1)LFD	1)CRE-	1)VEH	3	Femoral BMD	0.0805
736	1)LFD	1)CRE-	1)VEH	3	Femoral BMD	0.0728
738	1)LFD	1)CRE-	1)VEH	3	Femoral BMD	0.0783
812	1)LFD	1)CRE-	1)VEH	3	Femoral BMD	0.0759
441	1)LFD	1)CRE-	1)VEH	4	Femoral BMD	0.0788
445	1)LFD	1)CRE-	1)VEH	4	Femoral BMD	0.0759
447	1)LFD	1)CRE-	1)VEH	4	Femoral BMD	0.0841
471	1)LFD	1)CRE-	1)VEH	4	Femoral BMD	0.0819
477	1)LFD	1)CRE-	1)VEH	4	Femoral BMD	0.0789
497	1)LFD	1)CRE-	1)VEH	4	Femoral BMD	0.0851
521	1)LFD	1)CRE-	1)VEH	4	Femoral BMD	0.0766
535	1)LFD	1)CRE-	1)VEH	4	Femoral BMD	0.0808
538	1)LFD	1)CRE-	1)VEH	4	Femoral BMD	0.0789
540	1)LFD	1)CRE-	1)VEH	4	Femoral BMD	0.0783
570	1)LFD	1)CRE-	1)VEH	4	Femoral BMD	0.08
716	1)LFD	1)CRE-	1)VEH	4	Femoral BMD	0.077
736	1)LFD	1)CRE-	1)VEH	4	Femoral BMD	0.0732
738	1)LFD	1)CRE-	1)VEH	4	Femoral BMD	0.0798
812	1)LFD	1)CRE-	1)VEH	4	Femoral BMD	0.0761
434	1)LFD	1)CRE-	2)PTH	0	Femoral BMD	0.0776
437	1)LFD	1)CRE-	2)PTH	0	Femoral BMD	0.0785
446	1)LFD	1)CRE-	2)PTH	0	Femoral BMD	0.0802
481	1)LFD	1)CRE-	2)PTH	0	Femoral BMD	0.0776
530	1)LFD	1)CRE-	2)PTH	0	Femoral BMD	0.0692
536	1)LFD	1)CRE-	2)PTH	0	Femoral BMD	0.0718
539	1)LFD	1)CRE-	2)PTH	0	Femoral BMD	0.0732
561	1)LFD	1)CRE-	2)PTH	0	Femoral BMD	0.0743
573	1)LFD	1)CRE-	2)PTH	0	Femoral BMD	0.077
618	1)LFD	1)CRE-	2)PTH	0	Femoral BMD	0.0799
619	1)LFD	1)CRE-	2)PTH	0	Femoral BMD	0.083
719	1)LFD	1)CRE-	2)PTH	0	Femoral BMD	0.0789
733	1)LFD	1)CRE-	2)PTH	0	Femoral BMD	0.0763
734	1)LFD	1)CRE-	2)PTH	0	Femoral BMD	0.0753
735	1)LFD	1)CRE-	2)PTH	0	Femoral BMD	0.0771
794	1)LFD	1)CRE-	2)PTH	0	Femoral BMD	0.0779
434	1)LFD	1)CRE-	2)PTH	1	Femoral BMD	0.0761
437	1)LFD	1)CRE-	2)PTH	1	Femoral BMD	0.0744
446	1)LFD	1)CRE-	2)PTH	1	Femoral BMD	0.0794
481	1)LFD	1)CRE-	2)PTH	1	Femoral BMD	0.0758
530	1)LFD	1)CRE-	2)PTH	1	Femoral BMD	0.0705
536	1)LFD	1)CRE-	2)PTH	1	Femoral BMD	0.0728
539	1)LFD	1)CRE-	2)PTH	1	Femoral BMD	0.0727
561	1)LFD	1)CRE-	2)PTH	1	Femoral BMD	0.0744
562	1)LFD	1)CRE-	2)PTH	1	Femoral BMD	0.0713
573	1)LFD	1)CRE-	2)PTH	1	Femoral BMD	0.0754
618	1)LFD	1)CRE-	2)PTH	1	Femoral BMD	0.0831
619	1)LFD	1)CRE-	2)PTH	1	Femoral BMD	0.0822
719	1)LFD	1)CRE-	2)PTH	1	Femoral BMD	0.0795
733	1)LFD	1)CRE-	2)PTH	1	Femoral BMD	0.0797
734	1)LFD	1)CRE-	2)PTH	1	Femoral BMD	0.0746
735	1)LFD	1)CRE-	2)PTH	1	Femoral BMD	0.0755
794	1)LFD	1)CRE-	2)PTH	1	Femoral BMD	0.0783
434	1)LFD	1)CRE-	2)PTH	2	Femoral BMD	0.0777
437	1)LFD	1)CRE-	2)PTH	2	Femoral BMD	0.073
446	1)LFD	1)CRE-	2)PTH	2	Femoral BMD	0.084
481	1)LFD	1)CRE-	2)PTH	2	Femoral BMD	0.0732
530	1)LFD	1)CRE-	2)PTH	2	Femoral BMD	0.0756
536	1)LFD	1)CRE-	2)PTH	2	Femoral BMD	0.074
539	1)LFD	1)CRE-	2)PTH	2	Femoral BMD	0.0761
561	1)LFD	1)CRE-	2)PTH	2	Femoral BMD	0.0753
562	1)LFD	1)CRE-	2)PTH	2	Femoral BMD	0.0769
573	1)LFD	1)CRE-	2)PTH	2	Femoral BMD	0.0775
618	1)LFD	1)CRE-	2)PTH	2	Femoral BMD	0.0865
619	1)LFD	1)CRE-	2)PTH	2	Femoral BMD	0.0854
719	1)LFD	1)CRE-	2)PTH	2	Femoral BMD	0.0861
733	1)LFD	1)CRE-	2)PTH	2	Femoral BMD	0.0822
734	1)LFD	1)CRE-	2)PTH	2	Femoral BMD	0.0774
735	1)LFD	1)CRE-	2)PTH	2	Femoral BMD	0.0794
794	1)LFD	1)CRE-	2)PTH	2	Femoral BMD	0.0778
434	1)LFD	1)CRE-	2)PTH	3	Femoral BMD	0.0769
437	1)LFD	1)CRE-	2)PTH	3	Femoral BMD	0.0734
446	1)LFD	1)CRE-	2)PTH	3	Femoral BMD	0.084
481	1)LFD	1)CRE-	2)PTH	3	Femoral BMD	0.0749
530	1)LFD	1)CRE-	2)PTH	3	Femoral BMD	0.0718
536	1)LFD	1)CRE-	2)PTH	3	Femoral BMD	0.0753
539	1)LFD	1)CRE-	2)PTH	3	Femoral BMD	0.0777
561	1)LFD	1)CRE-	2)PTH	3	Femoral BMD	0.0764
562	1)LFD	1)CRE-	2)PTH	3	Femoral BMD	0.0771
573	1)LFD	1)CRE-	2)PTH	3	Femoral BMD	0.0775
618	1)LFD	1)CRE-	2)PTH	3	Femoral BMD	0.0839
619	1)LFD	1)CRE-	2)PTH	3	Femoral BMD	0.0787
719	1)LFD	1)CRE-	2)PTH	3	Femoral BMD	0.0841
733	1)LFD	1)CRE-	2)PTH	3	Femoral BMD	0.0774
734	1)LFD	1)CRE-	2)PTH	3	Femoral BMD	0.0731
735	1)LFD	1)CRE-	2)PTH	3	Femoral BMD	0.0763
794	1)LFD	1)CRE-	2)PTH	3	Femoral BMD	0.078
443	1)LFD	1)CRE-	3)ABL	0	Femoral BMD	0.0723
456	1)LFD	1)CRE-	3)ABL	0	Femoral BMD	0.0741
459	1)LFD	1)CRE-	3)ABL	0	Femoral BMD	0.0805
470	1)LFD	1)CRE-	3)ABL	0	Femoral BMD	0.0742
496	1)LFD	1)CRE-	3)ABL	0	Femoral BMD	0.0727
541	1)LFD	1)CRE-	3)ABL	0	Femoral BMD	0.072
554	1)LFD	1)CRE-	3)ABL	0	Femoral BMD	0.07
558	1)LFD	1)CRE-	3)ABL	0	Femoral BMD	0.0661
559	1)LFD	1)CRE-	3)ABL	0	Femoral BMD	0.0717
571	1)LFD	1)CRE-	3)ABL	0	Femoral BMD	0.077
601	1)LFD	1)CRE-	3)ABL	0	Femoral BMD	0.073
608	1)LFD	1)CRE-	3)ABL	0	Femoral BMD	0.0665
717	1)LFD	1)CRE-	3)ABL	0	Femoral BMD	0.0776
729	1)LFD	1)CRE-	3)ABL	0	Femoral BMD	0.0789
732	1)LFD	1)CRE-	3)ABL	0	Femoral BMD	0.0738
737	1)LFD	1)CRE-	3)ABL	0	Femoral BMD	0.0682
443	1)LFD	1)CRE-	3)ABL	1	Femoral BMD	0.072
456	1)LFD	1)CRE-	3)ABL	1	Femoral BMD	0.0724
470	1)LFD	1)CRE-	3)ABL	1	Femoral BMD	0.073
496	1)LFD	1)CRE-	3)ABL	1	Femoral BMD	0.074
541	1)LFD	1)CRE-	3)ABL	1	Femoral BMD	0.0747
554	1)LFD	1)CRE-	3)ABL	1	Femoral BMD	0.0695
558	1)LFD	1)CRE-	3)ABL	1	Femoral BMD	0.0678
559	1)LFD	1)CRE-	3)ABL	1	Femoral BMD	0.0749
571	1)LFD	1)CRE-	3)ABL	1	Femoral BMD	0.0748
601	1)LFD	1)CRE-	3)ABL	1	Femoral BMD	0.0766
608	1)LFD	1)CRE-	3)ABL	1	Femoral BMD	0.0706
717	1)LFD	1)CRE-	3)ABL	1	Femoral BMD	0.0759
729	1)LFD	1)CRE-	3)ABL	1	Femoral BMD	0.0777
732	1)LFD	1)CRE-	3)ABL	1	Femoral BMD	0.0737
737	1)LFD	1)CRE-	3)ABL	1	Femoral BMD	0.073
443	1)LFD	1)CRE-	3)ABL	2	Femoral BMD	0.0762
456	1)LFD	1)CRE-	3)ABL	2	Femoral BMD	0.0757
459	1)LFD	1)CRE-	3)ABL	2	Femoral BMD	0.0743
470	1)LFD	1)CRE-	3)ABL	2	Femoral BMD	0.0776
496	1)LFD	1)CRE-	3)ABL	2	Femoral BMD	0.0756
541	1)LFD	1)CRE-	3)ABL	2	Femoral BMD	0.0778
554	1)LFD	1)CRE-	3)ABL	2	Femoral BMD	0.0755
558	1)LFD	1)CRE-	3)ABL	2	Femoral BMD	0.0734
559	1)LFD	1)CRE-	3)ABL	2	Femoral BMD	0.0746
571	1)LFD	1)CRE-	3)ABL	2	Femoral BMD	0.0796
608	1)LFD	1)CRE-	3)ABL	2	Femoral BMD	0.0743
717	1)LFD	1)CRE-	3)ABL	2	Femoral BMD	0.0794
729	1)LFD	1)CRE-	3)ABL	2	Femoral BMD	0.0818
732	1)LFD	1)CRE-	3)ABL	2	Femoral BMD	0.0768
737	1)LFD	1)CRE-	3)ABL	2	Femoral BMD	0.0779
443	1)LFD	1)CRE-	3)ABL	3	Femoral BMD	0.0744
456	1)LFD	1)CRE-	3)ABL	3	Femoral BMD	0.0759
459	1)LFD	1)CRE-	3)ABL	3	Femoral BMD	0.0756
496	1)LFD	1)CRE-	3)ABL	3	Femoral BMD	0.075
541	1)LFD	1)CRE-	3)ABL	3	Femoral BMD	0.0758
554	1)LFD	1)CRE-	3)ABL	3	Femoral BMD	0.072
558	1)LFD	1)CRE-	3)ABL	3	Femoral BMD	0.0678
559	1)LFD	1)CRE-	3)ABL	3	Femoral BMD	0.0743
571	1)LFD	1)CRE-	3)ABL	3	Femoral BMD	0.0793
601	1)LFD	1)CRE-	3)ABL	3	Femoral BMD	0.0831
608	1)LFD	1)CRE-	3)ABL	3	Femoral BMD	0.0722
717	1)LFD	1)CRE-	3)ABL	3	Femoral BMD	0.0782
729	1)LFD	1)CRE-	3)ABL	3	Femoral BMD	0.0814
732	1)LFD	1)CRE-	3)ABL	3	Femoral BMD	0.0775
737	1)LFD	1)CRE-	3)ABL	3	Femoral BMD	0.0725
435	1)LFD	2)CRE+	1)VEH	0	Femoral BMD	0.0619
444	1)LFD	2)CRE+	1)VEH	0	Femoral BMD	0.08
467	1)LFD	2)CRE+	1)VEH	0	Femoral BMD	0.0731
468	1)LFD	2)CRE+	1)VEH	0	Femoral BMD	0.0761
469	1)LFD	2)CRE+	1)VEH	0	Femoral BMD	0.0758
519	1)LFD	2)CRE+	1)VEH	0	Femoral BMD	0.0723
528	1)LFD	2)CRE+	1)VEH	0	Femoral BMD	0.0878
569	1)LFD	2)CRE+	1)VEH	0	Femoral BMD	0.0659
572	1)LFD	2)CRE+	1)VEH	0	Femoral BMD	0.075
592	1)LFD	2)CRE+	1)VEH	0	Femoral BMD	0.0778
617	1)LFD	2)CRE+	1)VEH	0	Femoral BMD	0.0797
627	1)LFD	2)CRE+	1)VEH	0	Femoral BMD	0.0703
772	1)LFD	2)CRE+	1)VEH	0	Femoral BMD	0.0868
444	1)LFD	2)CRE+	1)VEH	1	Femoral BMD	0.0773
467	1)LFD	2)CRE+	1)VEH	1	Femoral BMD	0.0756
468	1)LFD	2)CRE+	1)VEH	1	Femoral BMD	0.0786
469	1)LFD	2)CRE+	1)VEH	1	Femoral BMD	0.0762
519	1)LFD	2)CRE+	1)VEH	1	Femoral BMD	0.0757
569	1)LFD	2)CRE+	1)VEH	1	Femoral BMD	0.0708
572	1)LFD	2)CRE+	1)VEH	1	Femoral BMD	0.0759
592	1)LFD	2)CRE+	1)VEH	1	Femoral BMD	0.0793
617	1)LFD	2)CRE+	1)VEH	1	Femoral BMD	0.0846
627	1)LFD	2)CRE+	1)VEH	1	Femoral BMD	0.0687
772	1)LFD	2)CRE+	1)VEH	1	Femoral BMD	0.0775
435	1)LFD	2)CRE+	1)VEH	2	Femoral BMD	0.0692
444	1)LFD	2)CRE+	1)VEH	2	Femoral BMD	0.0824
467	1)LFD	2)CRE+	1)VEH	2	Femoral BMD	0.0744
468	1)LFD	2)CRE+	1)VEH	2	Femoral BMD	0.0783
469	1)LFD	2)CRE+	1)VEH	2	Femoral BMD	0.0808
519	1)LFD	2)CRE+	1)VEH	2	Femoral BMD	0.0788
528	1)LFD	2)CRE+	1)VEH	2	Femoral BMD	0.0898
569	1)LFD	2)CRE+	1)VEH	2	Femoral BMD	0.0763
572	1)LFD	2)CRE+	1)VEH	2	Femoral BMD	0.0788
592	1)LFD	2)CRE+	1)VEH	2	Femoral BMD	0.0815
617	1)LFD	2)CRE+	1)VEH	2	Femoral BMD	0.0882
627	1)LFD	2)CRE+	1)VEH	2	Femoral BMD	0.072
772	1)LFD	2)CRE+	1)VEH	2	Femoral BMD	0.0782
435	1)LFD	2)CRE+	1)VEH	3	Femoral BMD	0.0701
444	1)LFD	2)CRE+	1)VEH	3	Femoral BMD	0.0804
467	1)LFD	2)CRE+	1)VEH	3	Femoral BMD	0.0745
468	1)LFD	2)CRE+	1)VEH	3	Femoral BMD	0.0785
469	1)LFD	2)CRE+	1)VEH	3	Femoral BMD	0.0802
519	1)LFD	2)CRE+	1)VEH	3	Femoral BMD	0.0761
569	1)LFD	2)CRE+	1)VEH	3	Femoral BMD	0.0767
572	1)LFD	2)CRE+	1)VEH	3	Femoral BMD	0.0788
592	1)LFD	2)CRE+	1)VEH	3	Femoral BMD	0.0804
617	1)LFD	2)CRE+	1)VEH	3	Femoral BMD	0.0872
627	1)LFD	2)CRE+	1)VEH	3	Femoral BMD	0.0714
772	1)LFD	2)CRE+	1)VEH	3	Femoral BMD	0.0749
435	1)LFD	2)CRE+	1)VEH	4	Femoral BMD	0.072
444	1)LFD	2)CRE+	1)VEH	4	Femoral BMD	0.0868
467	1)LFD	2)CRE+	1)VEH	4	Femoral BMD	0.0753
468	1)LFD	2)CRE+	1)VEH	4	Femoral BMD	0.082
469	1)LFD	2)CRE+	1)VEH	4	Femoral BMD	0.083
519	1)LFD	2)CRE+	1)VEH	4	Femoral BMD	0.0819
528	1)LFD	2)CRE+	1)VEH	4	Femoral BMD	0.0932
569	1)LFD	2)CRE+	1)VEH	4	Femoral BMD	0.0773
572	1)LFD	2)CRE+	1)VEH	4	Femoral BMD	0.079
592	1)LFD	2)CRE+	1)VEH	4	Femoral BMD	0.0821
617	1)LFD	2)CRE+	1)VEH	4	Femoral BMD	0.0893
627	1)LFD	2)CRE+	1)VEH	4	Femoral BMD	0.0715
772	1)LFD	2)CRE+	1)VEH	4	Femoral BMD	0.0747
455	1)LFD	2)CRE+	2)PTH	0	Femoral BMD	0.0745
457	1)LFD	2)CRE+	2)PTH	0	Femoral BMD	0.0664
458	1)LFD	2)CRE+	2)PTH	0	Femoral BMD	0.0738
476	1)LFD	2)CRE+	2)PTH	0	Femoral BMD	0.0837
517	1)LFD	2)CRE+	2)PTH	0	Femoral BMD	0.0751
518	1)LFD	2)CRE+	2)PTH	0	Femoral BMD	0.0808
522	1)LFD	2)CRE+	2)PTH	0	Femoral BMD	0.0767
529	1)LFD	2)CRE+	2)PTH	0	Femoral BMD	0.0677
537	1)LFD	2)CRE+	2)PTH	0	Femoral BMD	0.0724
563	1)LFD	2)CRE+	2)PTH	0	Femoral BMD	0.0669
565	1)LFD	2)CRE+	2)PTH	0	Femoral BMD	0.0728
600	1)LFD	2)CRE+	2)PTH	0	Femoral BMD	0.0837
718	1)LFD	2)CRE+	2)PTH	0	Femoral BMD	0.0872
782	1)LFD	2)CRE+	2)PTH	0	Femoral BMD	0.0809
795	1)LFD	2)CRE+	2)PTH	0	Femoral BMD	0.0782
455	1)LFD	2)CRE+	2)PTH	1	Femoral BMD	0.0771
457	1)LFD	2)CRE+	2)PTH	1	Femoral BMD	0.0682
458	1)LFD	2)CRE+	2)PTH	1	Femoral BMD	0.0734
476	1)LFD	2)CRE+	2)PTH	1	Femoral BMD	0.0878
517	1)LFD	2)CRE+	2)PTH	1	Femoral BMD	0.0748
518	1)LFD	2)CRE+	2)PTH	1	Femoral BMD	0.0776
522	1)LFD	2)CRE+	2)PTH	1	Femoral BMD	0.081
529	1)LFD	2)CRE+	2)PTH	1	Femoral BMD	0.0685
537	1)LFD	2)CRE+	2)PTH	1	Femoral BMD	0.0757
563	1)LFD	2)CRE+	2)PTH	1	Femoral BMD	0.0736
565	1)LFD	2)CRE+	2)PTH	1	Femoral BMD	0.0762
600	1)LFD	2)CRE+	2)PTH	1	Femoral BMD	0.0846
718	1)LFD	2)CRE+	2)PTH	1	Femoral BMD	0.0852
782	1)LFD	2)CRE+	2)PTH	1	Femoral BMD	0.0731
795	1)LFD	2)CRE+	2)PTH	1	Femoral BMD	0.0832
455	1)LFD	2)CRE+	2)PTH	2	Femoral BMD	0.0763
457	1)LFD	2)CRE+	2)PTH	2	Femoral BMD	0.0701
458	1)LFD	2)CRE+	2)PTH	2	Femoral BMD	0.0751
476	1)LFD	2)CRE+	2)PTH	2	Femoral BMD	0.0891
517	1)LFD	2)CRE+	2)PTH	2	Femoral BMD	0.0771
518	1)LFD	2)CRE+	2)PTH	2	Femoral BMD	0.0838
522	1)LFD	2)CRE+	2)PTH	2	Femoral BMD	0.0828
529	1)LFD	2)CRE+	2)PTH	2	Femoral BMD	0.0708
537	1)LFD	2)CRE+	2)PTH	2	Femoral BMD	0.0819
563	1)LFD	2)CRE+	2)PTH	2	Femoral BMD	0.0767
565	1)LFD	2)CRE+	2)PTH	2	Femoral BMD	0.0763
600	1)LFD	2)CRE+	2)PTH	2	Femoral BMD	0.0745
718	1)LFD	2)CRE+	2)PTH	2	Femoral BMD	0.0861
782	1)LFD	2)CRE+	2)PTH	2	Femoral BMD	0.0778
795	1)LFD	2)CRE+	2)PTH	2	Femoral BMD	0.0832
455	1)LFD	2)CRE+	2)PTH	3	Femoral BMD	0.0786
457	1)LFD	2)CRE+	2)PTH	3	Femoral BMD	0.0727
458	1)LFD	2)CRE+	2)PTH	3	Femoral BMD	0.0733
476	1)LFD	2)CRE+	2)PTH	3	Femoral BMD	0.0869
517	1)LFD	2)CRE+	2)PTH	3	Femoral BMD	0.0773
518	1)LFD	2)CRE+	2)PTH	3	Femoral BMD	0.0814
522	1)LFD	2)CRE+	2)PTH	3	Femoral BMD	0.0833
529	1)LFD	2)CRE+	2)PTH	3	Femoral BMD	0.0735
537	1)LFD	2)CRE+	2)PTH	3	Femoral BMD	0.0798
563	1)LFD	2)CRE+	2)PTH	3	Femoral BMD	0.0745
565	1)LFD	2)CRE+	2)PTH	3	Femoral BMD	0.0777
600	1)LFD	2)CRE+	2)PTH	3	Femoral BMD	0.0765
718	1)LFD	2)CRE+	2)PTH	3	Femoral BMD	0.0887
782	1)LFD	2)CRE+	2)PTH	3	Femoral BMD	0.0738
795	1)LFD	2)CRE+	2)PTH	3	Femoral BMD	0.0826
436	1)LFD	2)CRE+	3)ABL	0	Femoral BMD	0.0837
442	1)LFD	2)CRE+	3)ABL	0	Femoral BMD	0.0727
486	1)LFD	2)CRE+	3)ABL	0	Femoral BMD	0.0812
495	1)LFD	2)CRE+	3)ABL	0	Femoral BMD	0.0728
520	1)LFD	2)CRE+	3)ABL	0	Femoral BMD	0.0743
553	1)LFD	2)CRE+	3)ABL	0	Femoral BMD	0.0834
564	1)LFD	2)CRE+	3)ABL	0	Femoral BMD	0.0677
566	1)LFD	2)CRE+	3)ABL	0	Femoral BMD	0.0695
591	1)LFD	2)CRE+	3)ABL	0	Femoral BMD	0.0786
602	1)LFD	2)CRE+	3)ABL	0	Femoral BMD	0.0693
609	1)LFD	2)CRE+	3)ABL	0	Femoral BMD	0.0762
808	1)LFD	2)CRE+	3)ABL	0	Femoral BMD	0.0746
436	1)LFD	2)CRE+	3)ABL	1	Femoral BMD	0.0831
442	1)LFD	2)CRE+	3)ABL	1	Femoral BMD	0.074
486	1)LFD	2)CRE+	3)ABL	1	Femoral BMD	0.0764
495	1)LFD	2)CRE+	3)ABL	1	Femoral BMD	0.0731
520	1)LFD	2)CRE+	3)ABL	1	Femoral BMD	0.0774
553	1)LFD	2)CRE+	3)ABL	1	Femoral BMD	0.0828
564	1)LFD	2)CRE+	3)ABL	1	Femoral BMD	0.0705
566	1)LFD	2)CRE+	3)ABL	1	Femoral BMD	0.0716
591	1)LFD	2)CRE+	3)ABL	1	Femoral BMD	0.0786
602	1)LFD	2)CRE+	3)ABL	1	Femoral BMD	0.0721
609	1)LFD	2)CRE+	3)ABL	1	Femoral BMD	0.0766
808	1)LFD	2)CRE+	3)ABL	1	Femoral BMD	0.0764
436	1)LFD	2)CRE+	3)ABL	2	Femoral BMD	0.0804
442	1)LFD	2)CRE+	3)ABL	2	Femoral BMD	0.0776
486	1)LFD	2)CRE+	3)ABL	2	Femoral BMD	0.0832
495	1)LFD	2)CRE+	3)ABL	2	Femoral BMD	0.0799
520	1)LFD	2)CRE+	3)ABL	2	Femoral BMD	0.0793
553	1)LFD	2)CRE+	3)ABL	2	Femoral BMD	0.0841
564	1)LFD	2)CRE+	3)ABL	2	Femoral BMD	0.0734
566	1)LFD	2)CRE+	3)ABL	2	Femoral BMD	0.0738
591	1)LFD	2)CRE+	3)ABL	2	Femoral BMD	0.0822
602	1)LFD	2)CRE+	3)ABL	2	Femoral BMD	0.0771
609	1)LFD	2)CRE+	3)ABL	2	Femoral BMD	0.077
808	1)LFD	2)CRE+	3)ABL	2	Femoral BMD	0.0787
436	1)LFD	2)CRE+	3)ABL	3	Femoral BMD	0.0797
442	1)LFD	2)CRE+	3)ABL	3	Femoral BMD	0.0773
486	1)LFD	2)CRE+	3)ABL	3	Femoral BMD	0.0818
495	1)LFD	2)CRE+	3)ABL	3	Femoral BMD	0.0783
520	1)LFD	2)CRE+	3)ABL	3	Femoral BMD	0.0723
553	1)LFD	2)CRE+	3)ABL	3	Femoral BMD	0.0822
564	1)LFD	2)CRE+	3)ABL	3	Femoral BMD	0.0735
566	1)LFD	2)CRE+	3)ABL	3	Femoral BMD	0.0738
591	1)LFD	2)CRE+	3)ABL	3	Femoral BMD	0.0849
602	1)LFD	2)CRE+	3)ABL	3	Femoral BMD	0.0767
609	1)LFD	2)CRE+	3)ABL	3	Femoral BMD	0.0755
808	1)LFD	2)CRE+	3)ABL	3	Femoral BMD	0.0782
317	2)T2DM	1)CRE-	1)VEH	0	Femoral BMD	0.0684
322	2)T2DM	1)CRE-	1)VEH	0	Femoral BMD	0.0768
354	2)T2DM	1)CRE-	1)VEH	0	Femoral BMD	0.0755
361	2)T2DM	1)CRE-	1)VEH	0	Femoral BMD	0.0667
368	2)T2DM	1)CRE-	1)VEH	0	Femoral BMD	0.0733
413	2)T2DM	1)CRE-	1)VEH	0	Femoral BMD	0.0762
663	2)T2DM	1)CRE-	1)VEH	0	Femoral BMD	0.0738
678	2)T2DM	1)CRE-	1)VEH	0	Femoral BMD	0.075
684	2)T2DM	1)CRE-	1)VEH	0	Femoral BMD	0.0819
699	2)T2DM	1)CRE-	1)VEH	0	Femoral BMD	0.0733
710	2)T2DM	1)CRE-	1)VEH	0	Femoral BMD	0.0791
711	2)T2DM	1)CRE-	1)VEH	0	Femoral BMD	0.0723
722	2)T2DM	1)CRE-	1)VEH	0	Femoral BMD	0.0737
724	2)T2DM	1)CRE-	1)VEH	0	Femoral BMD	0.0711
741	2)T2DM	1)CRE-	1)VEH	0	Femoral BMD	0.0768
790	2)T2DM	1)CRE-	1)VEH	0	Femoral BMD	0.07105
317	2)T2DM	1)CRE-	1)VEH	1	Femoral BMD	0.0684
322	2)T2DM	1)CRE-	1)VEH	1	Femoral BMD	0.0714
354	2)T2DM	1)CRE-	1)VEH	1	Femoral BMD	0.0769
361	2)T2DM	1)CRE-	1)VEH	1	Femoral BMD	0.068
368	2)T2DM	1)CRE-	1)VEH	1	Femoral BMD	0.0748
413	2)T2DM	1)CRE-	1)VEH	1	Femoral BMD	0.0691
663	2)T2DM	1)CRE-	1)VEH	1	Femoral BMD	0.0712
678	2)T2DM	1)CRE-	1)VEH	1	Femoral BMD	0.0759
684	2)T2DM	1)CRE-	1)VEH	1	Femoral BMD	0.0761
699	2)T2DM	1)CRE-	1)VEH	1	Femoral BMD	0.0689
710	2)T2DM	1)CRE-	1)VEH	1	Femoral BMD	0.0713
711	2)T2DM	1)CRE-	1)VEH	1	Femoral BMD	0.0726
722	2)T2DM	1)CRE-	1)VEH	1	Femoral BMD	0.0719
724	2)T2DM	1)CRE-	1)VEH	1	Femoral BMD	0.0723
741	2)T2DM	1)CRE-	1)VEH	1	Femoral BMD	0.0773
790	2)T2DM	1)CRE-	1)VEH	1	Femoral BMD	0.0728
317	2)T2DM	1)CRE-	1)VEH	2	Femoral BMD	0.0702
322	2)T2DM	1)CRE-	1)VEH	2	Femoral BMD	0.072
354	2)T2DM	1)CRE-	1)VEH	2	Femoral BMD	0.0756
361	2)T2DM	1)CRE-	1)VEH	2	Femoral BMD	0.0692
368	2)T2DM	1)CRE-	1)VEH	2	Femoral BMD	0.0731
413	2)T2DM	1)CRE-	1)VEH	2	Femoral BMD	0.0717
663	2)T2DM	1)CRE-	1)VEH	2	Femoral BMD	0.0726
678	2)T2DM	1)CRE-	1)VEH	2	Femoral BMD	0.0723
684	2)T2DM	1)CRE-	1)VEH	2	Femoral BMD	0.0719
699	2)T2DM	1)CRE-	1)VEH	2	Femoral BMD	0.0676
710	2)T2DM	1)CRE-	1)VEH	2	Femoral BMD	0.0679
711	2)T2DM	1)CRE-	1)VEH	2	Femoral BMD	0.0714
722	2)T2DM	1)CRE-	1)VEH	2	Femoral BMD	0.0712
724	2)T2DM	1)CRE-	1)VEH	2	Femoral BMD	0.0718
741	2)T2DM	1)CRE-	1)VEH	2	Femoral BMD	0.0751
790	2)T2DM	1)CRE-	1)VEH	2	Femoral BMD	0.0691
317	2)T2DM	1)CRE-	1)VEH	3	Femoral BMD	0.0683
322	2)T2DM	1)CRE-	1)VEH	3	Femoral BMD	0.0705
354	2)T2DM	1)CRE-	1)VEH	3	Femoral BMD	0.0666
361	2)T2DM	1)CRE-	1)VEH	3	Femoral BMD	0.0665
368	2)T2DM	1)CRE-	1)VEH	3	Femoral BMD	0.0733
413	2)T2DM	1)CRE-	1)VEH	3	Femoral BMD	0.0693
663	2)T2DM	1)CRE-	1)VEH	3	Femoral BMD	0.0702
678	2)T2DM	1)CRE-	1)VEH	3	Femoral BMD	0.0718
684	2)T2DM	1)CRE-	1)VEH	3	Femoral BMD	0.0702
699	2)T2DM	1)CRE-	1)VEH	3	Femoral BMD	0.0689
710	2)T2DM	1)CRE-	1)VEH	3	Femoral BMD	0.0648
711	2)T2DM	1)CRE-	1)VEH	3	Femoral BMD	0.0685
722	2)T2DM	1)CRE-	1)VEH	3	Femoral BMD	0.0665
724	2)T2DM	1)CRE-	1)VEH	3	Femoral BMD	0.0691
741	2)T2DM	1)CRE-	1)VEH	3	Femoral BMD	0.072
790	2)T2DM	1)CRE-	1)VEH	3	Femoral BMD	0.0674
322	2)T2DM	1)CRE-	1)VEH	4	Femoral BMD	0.072
354	2)T2DM	1)CRE-	1)VEH	4	Femoral BMD	0.0743
361	2)T2DM	1)CRE-	1)VEH	4	Femoral BMD	0.0701
368	2)T2DM	1)CRE-	1)VEH	4	Femoral BMD	0.0774
413	2)T2DM	1)CRE-	1)VEH	4	Femoral BMD	0.0715
662	2)T2DM	1)CRE-	1)VEH	4	Femoral BMD	0.0834
663	2)T2DM	1)CRE-	1)VEH	4	Femoral BMD	0.0736
678	2)T2DM	1)CRE-	1)VEH	4	Femoral BMD	0.0753
684	2)T2DM	1)CRE-	1)VEH	4	Femoral BMD	0.0729
699	2)T2DM	1)CRE-	1)VEH	4	Femoral BMD	0.0705
710	2)T2DM	1)CRE-	1)VEH	4	Femoral BMD	0.0717
711	2)T2DM	1)CRE-	1)VEH	4	Femoral BMD	0.0699
722	2)T2DM	1)CRE-	1)VEH	4	Femoral BMD	0.0702
724	2)T2DM	1)CRE-	1)VEH	4	Femoral BMD	0.073
741	2)T2DM	1)CRE-	1)VEH	4	Femoral BMD	0.0754
790	2)T2DM	1)CRE-	1)VEH	4	Femoral BMD	0.0747
643	2)T2DM	1)CRE-	2)PTH	0	Femoral BMD	0.0721
672	2)T2DM	1)CRE-	2)PTH	0	Femoral BMD	0.0809
677	2)T2DM	1)CRE-	2)PTH	0	Femoral BMD	0.0839
685	2)T2DM	1)CRE-	2)PTH	0	Femoral BMD	0.082
686	2)T2DM	1)CRE-	2)PTH	0	Femoral BMD	0.0723
707	2)T2DM	1)CRE-	2)PTH	0	Femoral BMD	0.0814
708	2)T2DM	1)CRE-	2)PTH	0	Femoral BMD	0.0693
720	2)T2DM	1)CRE-	2)PTH	0	Femoral BMD	0.0732
725	2)T2DM	1)CRE-	2)PTH	0	Femoral BMD	0.075
730	2)T2DM	1)CRE-	2)PTH	0	Femoral BMD	0.0767
731	2)T2DM	1)CRE-	2)PTH	0	Femoral BMD	0.0791
779	2)T2DM	1)CRE-	2)PTH	0	Femoral BMD	0.0827
781	2)T2DM	1)CRE-	2)PTH	0	Femoral BMD	0.0846
789	2)T2DM	1)CRE-	2)PTH	0	Femoral BMD	0.0765
793	2)T2DM	1)CRE-	2)PTH	0	Femoral BMD	0.0668
811	2)T2DM	1)CRE-	2)PTH	0	Femoral BMD	0.0766
643	2)T2DM	1)CRE-	2)PTH	1	Femoral BMD	0.0716
672	2)T2DM	1)CRE-	2)PTH	1	Femoral BMD	0.0786
677	2)T2DM	1)CRE-	2)PTH	1	Femoral BMD	0.0798
685	2)T2DM	1)CRE-	2)PTH	1	Femoral BMD	0.0756
686	2)T2DM	1)CRE-	2)PTH	1	Femoral BMD	0.0747
707	2)T2DM	1)CRE-	2)PTH	1	Femoral BMD	0.0793
708	2)T2DM	1)CRE-	2)PTH	1	Femoral BMD	0.0719
720	2)T2DM	1)CRE-	2)PTH	1	Femoral BMD	0.0722
725	2)T2DM	1)CRE-	2)PTH	1	Femoral BMD	0.0775
730	2)T2DM	1)CRE-	2)PTH	1	Femoral BMD	0.0751
731	2)T2DM	1)CRE-	2)PTH	1	Femoral BMD	0.0769
779	2)T2DM	1)CRE-	2)PTH	1	Femoral BMD	0.0847
781	2)T2DM	1)CRE-	2)PTH	1	Femoral BMD	0.0813
789	2)T2DM	1)CRE-	2)PTH	1	Femoral BMD	0.0761
811	2)T2DM	1)CRE-	2)PTH	1	Femoral BMD	0.0749
643	2)T2DM	1)CRE-	2)PTH	2	Femoral BMD	0.0714
672	2)T2DM	1)CRE-	2)PTH	2	Femoral BMD	0.0732
677	2)T2DM	1)CRE-	2)PTH	2	Femoral BMD	0.0741
685	2)T2DM	1)CRE-	2)PTH	2	Femoral BMD	0.0709
686	2)T2DM	1)CRE-	2)PTH	2	Femoral BMD	0.0696
707	2)T2DM	1)CRE-	2)PTH	2	Femoral BMD	0.0755
708	2)T2DM	1)CRE-	2)PTH	2	Femoral BMD	0.0673
720	2)T2DM	1)CRE-	2)PTH	2	Femoral BMD	0.0745
725	2)T2DM	1)CRE-	2)PTH	2	Femoral BMD	0.0696
730	2)T2DM	1)CRE-	2)PTH	2	Femoral BMD	0.0698
731	2)T2DM	1)CRE-	2)PTH	2	Femoral BMD	0.0735
779	2)T2DM	1)CRE-	2)PTH	2	Femoral BMD	0.0741
781	2)T2DM	1)CRE-	2)PTH	2	Femoral BMD	0.0728
789	2)T2DM	1)CRE-	2)PTH	2	Femoral BMD	0.0725
811	2)T2DM	1)CRE-	2)PTH	2	Femoral BMD	0.0669
643	2)T2DM	1)CRE-	2)PTH	3	Femoral BMD	0.0695
672	2)T2DM	1)CRE-	2)PTH	3	Femoral BMD	0.0753
677	2)T2DM	1)CRE-	2)PTH	3	Femoral BMD	0.0749
685	2)T2DM	1)CRE-	2)PTH	3	Femoral BMD	0.0739
686	2)T2DM	1)CRE-	2)PTH	3	Femoral BMD	0.071
707	2)T2DM	1)CRE-	2)PTH	3	Femoral BMD	0.0775
708	2)T2DM	1)CRE-	2)PTH	3	Femoral BMD	0.0653
720	2)T2DM	1)CRE-	2)PTH	3	Femoral BMD	0.0708
725	2)T2DM	1)CRE-	2)PTH	3	Femoral BMD	0.0693
730	2)T2DM	1)CRE-	2)PTH	3	Femoral BMD	0.0678
731	2)T2DM	1)CRE-	2)PTH	3	Femoral BMD	0.0704
779	2)T2DM	1)CRE-	2)PTH	3	Femoral BMD	0.0733
781	2)T2DM	1)CRE-	2)PTH	3	Femoral BMD	0.0708
789	2)T2DM	1)CRE-	2)PTH	3	Femoral BMD	0.0648
793	2)T2DM	1)CRE-	2)PTH	3	Femoral BMD	0.0673
811	2)T2DM	1)CRE-	2)PTH	3	Femoral BMD	0.0669
328	2)T2DM	1)CRE-	3)ABL	0	Femoral BMD	0.0736
358	2)T2DM	1)CRE-	3)ABL	0	Femoral BMD	0.0755
383	2)T2DM	1)CRE-	3)ABL	0	Femoral BMD	0.0799
406	2)T2DM	1)CRE-	3)ABL	0	Femoral BMD	0.083
428	2)T2DM	1)CRE-	3)ABL	0	Femoral BMD	0.069
670	2)T2DM	1)CRE-	3)ABL	0	Femoral BMD	0.0804
679	2)T2DM	1)CRE-	3)ABL	0	Femoral BMD	0.0812
687	2)T2DM	1)CRE-	3)ABL	0	Femoral BMD	0.0712
698	2)T2DM	1)CRE-	3)ABL	0	Femoral BMD	0.078
714	2)T2DM	1)CRE-	3)ABL	0	Femoral BMD	0.0806
723	2)T2DM	1)CRE-	3)ABL	0	Femoral BMD	0.0738
726	2)T2DM	1)CRE-	3)ABL	0	Femoral BMD	0.0693
727	2)T2DM	1)CRE-	3)ABL	0	Femoral BMD	0.0727
728	2)T2DM	1)CRE-	3)ABL	0	Femoral BMD	0.0798
810	2)T2DM	1)CRE-	3)ABL	0	Femoral BMD	0.0774
328	2)T2DM	1)CRE-	3)ABL	1	Femoral BMD	0.0702
358	2)T2DM	1)CRE-	3)ABL	1	Femoral BMD	0.0715
370	2)T2DM	1)CRE-	3)ABL	1	Femoral BMD	0.0663
383	2)T2DM	1)CRE-	3)ABL	1	Femoral BMD	0.0718
428	2)T2DM	1)CRE-	3)ABL	1	Femoral BMD	0.0685
670	2)T2DM	1)CRE-	3)ABL	1	Femoral BMD	0.0795
679	2)T2DM	1)CRE-	3)ABL	1	Femoral BMD	0.0785
687	2)T2DM	1)CRE-	3)ABL	1	Femoral BMD	0.0751
698	2)T2DM	1)CRE-	3)ABL	1	Femoral BMD	0.0738
714	2)T2DM	1)CRE-	3)ABL	1	Femoral BMD	0.0807
723	2)T2DM	1)CRE-	3)ABL	1	Femoral BMD	0.0761
726	2)T2DM	1)CRE-	3)ABL	1	Femoral BMD	0.0701
727	2)T2DM	1)CRE-	3)ABL	1	Femoral BMD	0.0705
728	2)T2DM	1)CRE-	3)ABL	1	Femoral BMD	0.0778
810	2)T2DM	1)CRE-	3)ABL	1	Femoral BMD	0.073
328	2)T2DM	1)CRE-	3)ABL	2	Femoral BMD	0.0686
358	2)T2DM	1)CRE-	3)ABL	2	Femoral BMD	0.0715
370	2)T2DM	1)CRE-	3)ABL	2	Femoral BMD	0.0655
383	2)T2DM	1)CRE-	3)ABL	2	Femoral BMD	0.0748
428	2)T2DM	1)CRE-	3)ABL	2	Femoral BMD	0.0696
670	2)T2DM	1)CRE-	3)ABL	2	Femoral BMD	0.0755
679	2)T2DM	1)CRE-	3)ABL	2	Femoral BMD	0.0708
687	2)T2DM	1)CRE-	3)ABL	2	Femoral BMD	0.0706
698	2)T2DM	1)CRE-	3)ABL	2	Femoral BMD	0.0702
714	2)T2DM	1)CRE-	3)ABL	2	Femoral BMD	0.0771
723	2)T2DM	1)CRE-	3)ABL	2	Femoral BMD	0.0682
726	2)T2DM	1)CRE-	3)ABL	2	Femoral BMD	0.0682
727	2)T2DM	1)CRE-	3)ABL	2	Femoral BMD	0.0672
728	2)T2DM	1)CRE-	3)ABL	2	Femoral BMD	0.0738
810	2)T2DM	1)CRE-	3)ABL	2	Femoral BMD	0.0694
328	2)T2DM	1)CRE-	3)ABL	3	Femoral BMD	0.0741
358	2)T2DM	1)CRE-	3)ABL	3	Femoral BMD	0.0684
370	2)T2DM	1)CRE-	3)ABL	3	Femoral BMD	0.062
383	2)T2DM	1)CRE-	3)ABL	3	Femoral BMD	0.0733
428	2)T2DM	1)CRE-	3)ABL	3	Femoral BMD	0.0674
670	2)T2DM	1)CRE-	3)ABL	3	Femoral BMD	0.0751
679	2)T2DM	1)CRE-	3)ABL	3	Femoral BMD	0.0725
687	2)T2DM	1)CRE-	3)ABL	3	Femoral BMD	0.0713
698	2)T2DM	1)CRE-	3)ABL	3	Femoral BMD	0.0723
714	2)T2DM	1)CRE-	3)ABL	3	Femoral BMD	0.0742
726	2)T2DM	1)CRE-	3)ABL	3	Femoral BMD	0.0685
727	2)T2DM	1)CRE-	3)ABL	3	Femoral BMD	0.063
728	2)T2DM	1)CRE-	3)ABL	3	Femoral BMD	0.0702
810	2)T2DM	1)CRE-	3)ABL	3	Femoral BMD	0.0679
314	2)T2DM	2)CRE+	1)VEH	0	Femoral BMD	0.0694
324	2)T2DM	2)CRE+	1)VEH	0	Femoral BMD	0.0706
360	2)T2DM	2)CRE+	1)VEH	0	Femoral BMD	0.0734
363	2)T2DM	2)CRE+	1)VEH	0	Femoral BMD	0.0689
364	2)T2DM	2)CRE+	1)VEH	0	Femoral BMD	0.071
384	2)T2DM	2)CRE+	1)VEH	0	Femoral BMD	0.0778
408	2)T2DM	2)CRE+	1)VEH	0	Femoral BMD	0.0702
409	2)T2DM	2)CRE+	1)VEH	0	Femoral BMD	0.0691
424	2)T2DM	2)CRE+	1)VEH	0	Femoral BMD	0.0624
645	2)T2DM	2)CRE+	1)VEH	0	Femoral BMD	0.0781
660	2)T2DM	2)CRE+	1)VEH	0	Femoral BMD	0.0813
721	2)T2DM	2)CRE+	1)VEH	0	Femoral BMD	0.0698
739	2)T2DM	2)CRE+	1)VEH	0	Femoral BMD	0.0676
742	2)T2DM	2)CRE+	1)VEH	0	Femoral BMD	0.0813
314	2)T2DM	2)CRE+	1)VEH	1	Femoral BMD	0.0678
324	2)T2DM	2)CRE+	1)VEH	1	Femoral BMD	0.0697
360	2)T2DM	2)CRE+	1)VEH	1	Femoral BMD	0.0681
363	2)T2DM	2)CRE+	1)VEH	1	Femoral BMD	0.0648
364	2)T2DM	2)CRE+	1)VEH	1	Femoral BMD	0.0716
384	2)T2DM	2)CRE+	1)VEH	1	Femoral BMD	0.0802
408	2)T2DM	2)CRE+	1)VEH	1	Femoral BMD	0.07
409	2)T2DM	2)CRE+	1)VEH	1	Femoral BMD	0.0727
424	2)T2DM	2)CRE+	1)VEH	1	Femoral BMD	0.0708
645	2)T2DM	2)CRE+	1)VEH	1	Femoral BMD	0.0752
660	2)T2DM	2)CRE+	1)VEH	1	Femoral BMD	0.0793
721	2)T2DM	2)CRE+	1)VEH	1	Femoral BMD	0.073
739	2)T2DM	2)CRE+	1)VEH	1	Femoral BMD	0.071
742	2)T2DM	2)CRE+	1)VEH	1	Femoral BMD	0.0839
314	2)T2DM	2)CRE+	1)VEH	2	Femoral BMD	0.068
324	2)T2DM	2)CRE+	1)VEH	2	Femoral BMD	0.0694
360	2)T2DM	2)CRE+	1)VEH	2	Femoral BMD	0.0689
363	2)T2DM	2)CRE+	1)VEH	2	Femoral BMD	0.0657
364	2)T2DM	2)CRE+	1)VEH	2	Femoral BMD	0.0687
384	2)T2DM	2)CRE+	1)VEH	2	Femoral BMD	0.0754
408	2)T2DM	2)CRE+	1)VEH	2	Femoral BMD	0.0688
409	2)T2DM	2)CRE+	1)VEH	2	Femoral BMD	0.0715
424	2)T2DM	2)CRE+	1)VEH	2	Femoral BMD	0.0731
645	2)T2DM	2)CRE+	1)VEH	2	Femoral BMD	0.0725
660	2)T2DM	2)CRE+	1)VEH	2	Femoral BMD	0.0747
721	2)T2DM	2)CRE+	1)VEH	2	Femoral BMD	0.0713
739	2)T2DM	2)CRE+	1)VEH	2	Femoral BMD	0.0715
742	2)T2DM	2)CRE+	1)VEH	2	Femoral BMD	0.0813
314	2)T2DM	2)CRE+	1)VEH	3	Femoral BMD	0.0671
324	2)T2DM	2)CRE+	1)VEH	3	Femoral BMD	0.0695
360	2)T2DM	2)CRE+	1)VEH	3	Femoral BMD	0.0646
363	2)T2DM	2)CRE+	1)VEH	3	Femoral BMD	0.066
364	2)T2DM	2)CRE+	1)VEH	3	Femoral BMD	0.072
384	2)T2DM	2)CRE+	1)VEH	3	Femoral BMD	0.0733
408	2)T2DM	2)CRE+	1)VEH	3	Femoral BMD	0.0681
409	2)T2DM	2)CRE+	1)VEH	3	Femoral BMD	0.0721
424	2)T2DM	2)CRE+	1)VEH	3	Femoral BMD	0.0662
645	2)T2DM	2)CRE+	1)VEH	3	Femoral BMD	0.0703
660	2)T2DM	2)CRE+	1)VEH	3	Femoral BMD	0.0701
721	2)T2DM	2)CRE+	1)VEH	3	Femoral BMD	0.0713
739	2)T2DM	2)CRE+	1)VEH	3	Femoral BMD	0.0692
742	2)T2DM	2)CRE+	1)VEH	3	Femoral BMD	0.0823
314	2)T2DM	2)CRE+	1)VEH	4	Femoral BMD	0.0666
324	2)T2DM	2)CRE+	1)VEH	4	Femoral BMD	0.0728
360	2)T2DM	2)CRE+	1)VEH	4	Femoral BMD	0.0712
363	2)T2DM	2)CRE+	1)VEH	4	Femoral BMD	0.0707
364	2)T2DM	2)CRE+	1)VEH	4	Femoral BMD	0.0761
384	2)T2DM	2)CRE+	1)VEH	4	Femoral BMD	0.0765
408	2)T2DM	2)CRE+	1)VEH	4	Femoral BMD	0.0715
409	2)T2DM	2)CRE+	1)VEH	4	Femoral BMD	0.0725
424	2)T2DM	2)CRE+	1)VEH	4	Femoral BMD	0.0709
645	2)T2DM	2)CRE+	1)VEH	4	Femoral BMD	0.0789
660	2)T2DM	2)CRE+	1)VEH	4	Femoral BMD	0.0754
721	2)T2DM	2)CRE+	1)VEH	4	Femoral BMD	0.0748
739	2)T2DM	2)CRE+	1)VEH	4	Femoral BMD	0.0767
742	2)T2DM	2)CRE+	1)VEH	4	Femoral BMD	0.0816
659	2)T2DM	2)CRE+	2)PTH	0	Femoral BMD	0.0792
669	2)T2DM	2)CRE+	2)PTH	0	Femoral BMD	0.0744
709	2)T2DM	2)CRE+	2)PTH	0	Femoral BMD	0.0771
713	2)T2DM	2)CRE+	2)PTH	0	Femoral BMD	0.0773
740	2)T2DM	2)CRE+	2)PTH	0	Femoral BMD	0.0731
745	2)T2DM	2)CRE+	2)PTH	0	Femoral BMD	0.0801
780	2)T2DM	2)CRE+	2)PTH	0	Femoral BMD	0.0772
788	2)T2DM	2)CRE+	2)PTH	0	Femoral BMD	0.0804
791	2)T2DM	2)CRE+	2)PTH	0	Femoral BMD	0.0823
792	2)T2DM	2)CRE+	2)PTH	0	Femoral BMD	0.0766
809	2)T2DM	2)CRE+	2)PTH	0	Femoral BMD	0.0739
659	2)T2DM	2)CRE+	2)PTH	1	Femoral BMD	0.0806
669	2)T2DM	2)CRE+	2)PTH	1	Femoral BMD	0.0752
709	2)T2DM	2)CRE+	2)PTH	1	Femoral BMD	0.0768
713	2)T2DM	2)CRE+	2)PTH	1	Femoral BMD	0.0808
740	2)T2DM	2)CRE+	2)PTH	1	Femoral BMD	0.0727
745	2)T2DM	2)CRE+	2)PTH	1	Femoral BMD	0.0759
780	2)T2DM	2)CRE+	2)PTH	1	Femoral BMD	0.0748
788	2)T2DM	2)CRE+	2)PTH	1	Femoral BMD	0.0826
791	2)T2DM	2)CRE+	2)PTH	1	Femoral BMD	0.0855
792	2)T2DM	2)CRE+	2)PTH	1	Femoral BMD	0.0749
809	2)T2DM	2)CRE+	2)PTH	1	Femoral BMD	0.0735
659	2)T2DM	2)CRE+	2)PTH	2	Femoral BMD	0.076
669	2)T2DM	2)CRE+	2)PTH	2	Femoral BMD	0.0732
709	2)T2DM	2)CRE+	2)PTH	2	Femoral BMD	0.0736
713	2)T2DM	2)CRE+	2)PTH	2	Femoral BMD	0.0742
740	2)T2DM	2)CRE+	2)PTH	2	Femoral BMD	0.0713
745	2)T2DM	2)CRE+	2)PTH	2	Femoral BMD	0.0728
780	2)T2DM	2)CRE+	2)PTH	2	Femoral BMD	0.0696
788	2)T2DM	2)CRE+	2)PTH	2	Femoral BMD	0.0716
791	2)T2DM	2)CRE+	2)PTH	2	Femoral BMD	0.0775
792	2)T2DM	2)CRE+	2)PTH	2	Femoral BMD	0.0701
659	2)T2DM	2)CRE+	2)PTH	3	Femoral BMD	0.0735
669	2)T2DM	2)CRE+	2)PTH	3	Femoral BMD	0.0738
709	2)T2DM	2)CRE+	2)PTH	3	Femoral BMD	0.0715
713	2)T2DM	2)CRE+	2)PTH	3	Femoral BMD	0.0736
740	2)T2DM	2)CRE+	2)PTH	3	Femoral BMD	0.072
745	2)T2DM	2)CRE+	2)PTH	3	Femoral BMD	0.0711
780	2)T2DM	2)CRE+	2)PTH	3	Femoral BMD	0.0674
788	2)T2DM	2)CRE+	2)PTH	3	Femoral BMD	0.0712
792	2)T2DM	2)CRE+	2)PTH	3	Femoral BMD	0.0697
809	2)T2DM	2)CRE+	2)PTH	3	Femoral BMD	0.0652
316	2)T2DM	2)CRE+	3)ABL	0	Femoral BMD	0.0656
320	2)T2DM	2)CRE+	3)ABL	0	Femoral BMD	0.065
321	2)T2DM	2)CRE+	3)ABL	0	Femoral BMD	0.0644
351	2)T2DM	2)CRE+	3)ABL	0	Femoral BMD	0.0718
352	2)T2DM	2)CRE+	3)ABL	0	Femoral BMD	0.0669
366	2)T2DM	2)CRE+	3)ABL	0	Femoral BMD	0.0655
371	2)T2DM	2)CRE+	3)ABL	0	Femoral BMD	0.07
374	2)T2DM	2)CRE+	3)ABL	0	Femoral BMD	0.0639
410	2)T2DM	2)CRE+	3)ABL	0	Femoral BMD	0.0582
414	2)T2DM	2)CRE+	3)ABL	0	Femoral BMD	0.074
642	2)T2DM	2)CRE+	3)ABL	0	Femoral BMD	0.079
644	2)T2DM	2)CRE+	3)ABL	0	Femoral BMD	0.0797
671	2)T2DM	2)CRE+	3)ABL	0	Femoral BMD	0.0752
712	2)T2DM	2)CRE+	3)ABL	0	Femoral BMD	0.0785
715	2)T2DM	2)CRE+	3)ABL	0	Femoral BMD	0.0786
743	2)T2DM	2)CRE+	3)ABL	0	Femoral BMD	0.0758
744	2)T2DM	2)CRE+	3)ABL	0	Femoral BMD	0.075
316	2)T2DM	2)CRE+	3)ABL	1	Femoral BMD	0.0694
320	2)T2DM	2)CRE+	3)ABL	1	Femoral BMD	0.0678
351	2)T2DM	2)CRE+	3)ABL	1	Femoral BMD	0.0707
352	2)T2DM	2)CRE+	3)ABL	1	Femoral BMD	0.0677
366	2)T2DM	2)CRE+	3)ABL	1	Femoral BMD	0.0722
371	2)T2DM	2)CRE+	3)ABL	1	Femoral BMD	0.0728
374	2)T2DM	2)CRE+	3)ABL	1	Femoral BMD	0.0708
410	2)T2DM	2)CRE+	3)ABL	1	Femoral BMD	0.0728
414	2)T2DM	2)CRE+	3)ABL	1	Femoral BMD	0.0718
642	2)T2DM	2)CRE+	3)ABL	1	Femoral BMD	0.0784
644	2)T2DM	2)CRE+	3)ABL	1	Femoral BMD	0.0789
671	2)T2DM	2)CRE+	3)ABL	1	Femoral BMD	0.072
712	2)T2DM	2)CRE+	3)ABL	1	Femoral BMD	0.0808
715	2)T2DM	2)CRE+	3)ABL	1	Femoral BMD	0.072
743	2)T2DM	2)CRE+	3)ABL	1	Femoral BMD	0.0736
744	2)T2DM	2)CRE+	3)ABL	1	Femoral BMD	0.0745
316	2)T2DM	2)CRE+	3)ABL	2	Femoral BMD	0.0677
320	2)T2DM	2)CRE+	3)ABL	2	Femoral BMD	0.0679
351	2)T2DM	2)CRE+	3)ABL	2	Femoral BMD	0.0718
352	2)T2DM	2)CRE+	3)ABL	2	Femoral BMD	0.0691
366	2)T2DM	2)CRE+	3)ABL	2	Femoral BMD	0.0727
371	2)T2DM	2)CRE+	3)ABL	2	Femoral BMD	0.0732
374	2)T2DM	2)CRE+	3)ABL	2	Femoral BMD	0.0665
410	2)T2DM	2)CRE+	3)ABL	2	Femoral BMD	0.0709
414	2)T2DM	2)CRE+	3)ABL	2	Femoral BMD	0.0698
642	2)T2DM	2)CRE+	3)ABL	2	Femoral BMD	0.0758
644	2)T2DM	2)CRE+	3)ABL	2	Femoral BMD	0.0749
671	2)T2DM	2)CRE+	3)ABL	2	Femoral BMD	0.0711
712	2)T2DM	2)CRE+	3)ABL	2	Femoral BMD	0.076
715	2)T2DM	2)CRE+	3)ABL	2	Femoral BMD	0.0724
743	2)T2DM	2)CRE+	3)ABL	2	Femoral BMD	0.0741
744	2)T2DM	2)CRE+	3)ABL	2	Femoral BMD	0.0724
316	2)T2DM	2)CRE+	3)ABL	3	Femoral BMD	0.0659
320	2)T2DM	2)CRE+	3)ABL	3	Femoral BMD	0.0669
321	2)T2DM	2)CRE+	3)ABL	3	Femoral BMD	0.0631
351	2)T2DM	2)CRE+	3)ABL	3	Femoral BMD	0.0718
352	2)T2DM	2)CRE+	3)ABL	3	Femoral BMD	0.0673
366	2)T2DM	2)CRE+	3)ABL	3	Femoral BMD	0.0715
371	2)T2DM	2)CRE+	3)ABL	3	Femoral BMD	0.0698
374	2)T2DM	2)CRE+	3)ABL	3	Femoral BMD	0.064
410	2)T2DM	2)CRE+	3)ABL	3	Femoral BMD	0.0699
414	2)T2DM	2)CRE+	3)ABL	3	Femoral BMD	0.0713
642	2)T2DM	2)CRE+	3)ABL	3	Femoral BMD	0.0772
644	2)T2DM	2)CRE+	3)ABL	3	Femoral BMD	0.0759
671	2)T2DM	2)CRE+	3)ABL	3	Femoral BMD	0.072
712	2)T2DM	2)CRE+	3)ABL	3	Femoral BMD	0.0705
715	2)T2DM	2)CRE+	3)ABL	3	Femoral BMD	0.0735
743	2)T2DM	2)CRE+	3)ABL	3	Femoral BMD	0.0731
744	2)T2DM	2)CRE+	3)ABL	3	Femoral BMD	0.0694
