# Supplementary material for: DMP1-Cre expressing cells mediate the gain in bone mass and strength, but not the increase in bone remodeling, induced by ligands of the parathyroid hormone receptor
Source: Bone Res. 2026 Jul 30;14:77. doi: 10.1038/s41413-026-00555-z (PMC13424361; doi:10.1038/s41413-026-00555-z)
Supplement: Supplementary file 8 — Raw data for Figure 2c and supplementary figure 1c Spinal BMD timepoints [file 41413_2026_555_MOESM8_ESM.xlsx]

## Sheet: 3-way ANOVA results
Data transformation	Figure number & Outcome variable	Output type	Output label	Mean or Difference	SD for mean, SE for Difference	Lower limit of 95% CI	Upper limit of 95% CI	Effect size	t-value	degrees of freedom	unadjusted p-value	***: p<=0.05, *p<=0.10	FDR-adjusted p-value	***: p<=0.05, *p<=0.10
	Fig. 2c. Spinal BMD	Group mean	LFD / CRE+ / Time 0	0.06122	0.00304813	0.06021	0.06222
	Fig. 2c. Spinal BMD	Group mean	LFD / CRE+ / Time 1	0.05954	0.00334966	0.05844	0.06064
	Fig. 2c. Spinal BMD	Group mean	LFD / CRE+ / Time 2	0.06053	0.00399909	0.05927	0.06179
	Fig. 2c. Spinal BMD	Group mean	LFD / CRE+ / Time 3	0.05992	0.00369813	0.05873	0.0611
	Fig. 2c. Spinal BMD	Group mean	LFD / CRE+ / Time 4	0.05958	0.004765	0.0567	0.06246
	Fig. 2c. Spinal BMD	Group mean	LFD / CRE- / Time 0	0.0564	0.0035054	0.05537	0.05743
	Fig. 2c. Spinal BMD	Group mean	LFD / CRE- / Time 1	0.0552	0.00342706	0.05417	0.05623
	Fig. 2c. Spinal BMD	Group mean	LFD / CRE- / Time 2	0.0553	0.00364657	0.05421	0.0564
	Fig. 2c. Spinal BMD	Group mean	LFD / CRE- / Time 3	0.055	0.00324181	0.05404	0.05597
	Fig. 2c. Spinal BMD	Group mean	LFD / CRE- / Time 4	0.05495	0.00320822	0.05317	0.05672
	Fig. 2c. Spinal BMD	Group mean	T2DM / CRE+ / Time 0	0.05986	0.00294336	0.05894	0.06078
	Fig. 2c. Spinal BMD	Group mean	T2DM / CRE+ / Time 1	0.05857	0.00374831	0.05738	0.05975
	Fig. 2c. Spinal BMD	Group mean	T2DM / CRE+ / Time 2	0.05471	0.00304373	0.05375	0.05568
	Fig. 2c. Spinal BMD	Group mean	T2DM / CRE+ / Time 3	0.05387	0.00270287	0.05302	0.05473
	Fig. 2c. Spinal BMD	Group mean	T2DM / CRE+ / Time 4	0.05393	0.00320371	0.05208	0.05578
	Fig. 2c. Spinal BMD	Group mean	T2DM / CRE- / Time 0	0.05649	0.00376319	0.0554	0.05758
	Fig. 2c. Spinal BMD	Group mean	T2DM / CRE- / Time 1	0.05451	0.00437375	0.05321	0.05581
	Fig. 2c. Spinal BMD	Group mean	T2DM / CRE- / Time 2	0.05225	0.00265682	0.05148	0.05303
	Fig. 2c. Spinal BMD	Group mean	T2DM / CRE- / Time 3	0.05095	0.00263627	0.05018	0.05173
	Fig. 2c. Spinal BMD	Group mean	T2DM / CRE- / Time 4	0.05257	0.00270376	0.05113	0.05401
	Fig. 2c. Spinal BMD	Model mean	LFD / CRE+ / Time 0	0.06122	0.000552452
	Fig. 2c. Spinal BMD	Model mean	LFD / CRE+ / Time 1	0.05954	0.000552452
	Fig. 2c. Spinal BMD	Model mean	LFD / CRE+ / Time 2	0.06053	0.000531856
	Fig. 2c. Spinal BMD	Model mean	LFD / CRE+ / Time 3	0.05992	0.000538464
	Fig. 2c. Spinal BMD	Model mean	LFD / CRE+ / Time 4	0.05958	0.000944528
	Fig. 2c. Spinal BMD	Model mean	LFD / CRE- / Time 0	0.0564	0.000496749
	Fig. 2c. Spinal BMD	Model mean	LFD / CRE- / Time 1	0.0552	0.000507668
	Fig. 2c. Spinal BMD	Model mean	LFD / CRE- / Time 2	0.0553	0.000507668
	Fig. 2c. Spinal BMD	Model mean	LFD / CRE- / Time 3	0.055	0.00050212
	Fig. 2c. Spinal BMD	Model mean	LFD / CRE- / Time 4	0.05495	0.000879307
	Fig. 2c. Spinal BMD	Model mean	T2DM / CRE+ / Time 0	0.05986	0.000525487
	Fig. 2c. Spinal BMD	Model mean	T2DM / CRE+ / Time 1	0.05857	0.000531856
	Fig. 2c. Spinal BMD	Model mean	T2DM / CRE+ / Time 2	0.05471	0.000531856
	Fig. 2c. Spinal BMD	Model mean	T2DM / CRE+ / Time 3	0.05387	0.000531856
	Fig. 2c. Spinal BMD	Model mean	T2DM / CRE+ / Time 4	0.05393	0.00091017
	Fig. 2c. Spinal BMD	Model mean	T2DM / CRE- / Time 0	0.05649	0.000491548
	Fig. 2c. Spinal BMD	Model mean	T2DM / CRE- / Time 1	0.05451	0.00050212
	Fig. 2c. Spinal BMD	Model mean	T2DM / CRE- / Time 2	0.05225	0.000491548
	Fig. 2c. Spinal BMD	Model mean	T2DM / CRE- / Time 3	0.05095	0.000496749
	Fig. 2c. Spinal BMD	Model mean	T2DM / CRE- / Time 4	0.05257	0.000851386
	Fig. 2c. Spinal BMD	Tested difference	CRE+ vs. CRE- in LFD/Time 0	0.004816	0.000742942	0.003357	0.006274	1.18	6.48	732	<.0001	***	<.0001	***
	Fig. 2c. Spinal BMD	Tested difference	CRE+ vs. CRE- in LFD/Time 1	0.004339	0.000750287	0.002866	0.005812	1.06	5.78	732	<.0001	***	<.0001	***
	Fig. 2c. Spinal BMD	Tested difference	CRE+ vs. CRE- in LFD/Time 2	0.005229	0.000735254	0.003786	0.006673	1.3	7.11	732	<.0001	***	<.0001	***
	Fig. 2c. Spinal BMD	Tested difference	CRE+ vs. CRE- in LFD/Time 3	0.004911	0.000736252	0.003465	0.006356	1.22	6.67	732	<.0001	***	<.0001	***
	Fig. 2c. Spinal BMD	Tested difference	CRE+ vs. CRE- in LFD/Time 4	0.00463	0.00129047	0.002097	0.007164	0.66	3.59	732	0.0004	***	0.0005	***
	Fig. 2c. Spinal BMD	Tested difference	CRE+ vs. CRE- in T2DM/Time 0	0.00337	0.000719552	0.001958	0.004783	0.86	4.68	732	<.0001	***	<.0001	***
	Fig. 2c. Spinal BMD	Tested difference	CRE+ vs. CRE- in T2DM/Time 1	0.004057	0.000731434	0.002621	0.005493	1.01	5.55	732	<.0001	***	<.0001	***
	Fig. 2c. Spinal BMD	Tested difference	CRE+ vs. CRE- in T2DM/Time 2	0.00246	0.000724217	0.001039	0.003882	0.62	3.4	732	0.0007	***	0.001	***
	Fig. 2c. Spinal BMD	Tested difference	CRE+ vs. CRE- in T2DM/Time 3	0.00292	0.000727758	0.001491	0.004349	0.73	4.01	732	<.0001	***	0.0001	***
	Fig. 2c. Spinal BMD	Tested difference	CRE+ vs. CRE- in T2DM/Time 4	0.00136	0.0012463	-0.00109	0.003807	0.2	1.09	732	0.2756		0.3062
	Fig. 2c. Spinal BMD	Tested difference	T2DM vs. LFD in CRE+/Time 0	-0.00135	0.000762456	-0.00285	0.000143	0.32	-1.78	732	0.0762	*	0.0952	*
	Fig. 2c. Spinal BMD	Tested difference	T2DM vs. LFD in CRE+/Time 1	-0.00097	0.00076686	-0.00248	0.000535	0.23	-1.27	732	0.2058		0.2422
	Fig. 2c. Spinal BMD	Tested difference	T2DM vs. LFD in CRE+/Time 2	-0.00582	0.000752159	-0.00729	-0.00434	1.41	-7.73	732	<.0001	***	<.0001	***
	Fig. 2c. Spinal BMD	Tested difference	T2DM vs. LFD in CRE+/Time 3	-0.00604	0.000756845	-0.00753	-0.00456	1.46	-7.98	732	<.0001	***	<.0001	***
	Fig. 2c. Spinal BMD	Tested difference	T2DM vs. LFD in CRE+/Time 4	-0.00565	0.00131169	-0.00822	-0.00307	0.79	-4.31	732	<.0001	***	<.0001	***
	Fig. 2c. Spinal BMD	Tested difference	T2DM vs. LFD in CRE-/Time 0	9.2e-05	0.000698841	-0.00128	0.001464	0.02	0.13	732	0.8957		0.8957
	Fig. 2c. Spinal BMD	Tested difference	T2DM vs. LFD in CRE-/Time 1	-0.00069	0.000714039	-0.00209	0.000713	0.18	-0.97	732	0.3348		0.3525
	Fig. 2c. Spinal BMD	Tested difference	T2DM vs. LFD in CRE-/Time 2	-0.00305	0.000706645	-0.00444	-0.00166	0.79	-4.31	732	<.0001	***	<.0001	***
	Fig. 2c. Spinal BMD	Tested difference	T2DM vs. LFD in CRE-/Time 3	-0.00405	0.000706317	-0.00544	-0.00266	1.05	-5.74	732	<.0001	***	<.0001	***
	Fig. 2c. Spinal BMD	Tested difference	T2DM vs. LFD in CRE-/Time 4	-0.00238	0.00122394	-0.00478	2.5e-05	0.35	-1.94	732	0.0524	*	0.0699	*

## Sheet: Means table
Variable	Label	CRE	Stats	C / Time 0	C / Time 1	C / Time 2	C / Time 3	C / Time 4	DM / Time 0	DM / Time 1	DM / Time 2	DM / Time 3	DM / Time 4
spinal_bmd	Spinal BMD	1)CRE-	mean +/- sd	0.06 +/- 0.00	0.06 +/- 0.00	0.06 +/- 0.00	0.06 +/- 0.00	0.05 +/- 0.00	0.06 +/- 0.00	0.05 +/- 0.00	0.05 +/- 0.00	0.05 +/- 0.00	0.05 +/- 0.00
spinal_bmd	Spinal BMD	1)CRE-	n	47	45	45	46	15	48	46	48	47	16
spinal_bmd	Spinal BMD	2)CRE+	mean +/- sd	0.06 +/- 0.00	0.06 +/- 0.00	0.06 +/- 0.00	0.06 +/- 0.00	0.06 +/- 0.00	0.06 +/- 0.00	0.06 +/- 0.00	0.05 +/- 0.00	0.05 +/- 0.00	0.05 +/- 0.00
spinal_bmd	Spinal BMD	2)CRE+	n	38	38	41	40	13	42	41	41	41	14

## Sheet: Analysis Dataset
ID	Group	Cre	Treatment	Timepoint	Label	Variable
441	1)LFD	1)CRE-	1)VEH	0	Spinal BMD	0.0594
445	1)LFD	1)CRE-	1)VEH	0	Spinal BMD	0.0578
447	1)LFD	1)CRE-	1)VEH	0	Spinal BMD	0.0601
471	1)LFD	1)CRE-	1)VEH	0	Spinal BMD	0.0544
477	1)LFD	1)CRE-	1)VEH	0	Spinal BMD	0.0636
497	1)LFD	1)CRE-	1)VEH	0	Spinal BMD	0.0514
521	1)LFD	1)CRE-	1)VEH	0	Spinal BMD	0.0553
535	1)LFD	1)CRE-	1)VEH	0	Spinal BMD	0.0597
538	1)LFD	1)CRE-	1)VEH	0	Spinal BMD	0.0539
540	1)LFD	1)CRE-	1)VEH	0	Spinal BMD	0.0592
570	1)LFD	1)CRE-	1)VEH	0	Spinal BMD	0.0599
716	1)LFD	1)CRE-	1)VEH	0	Spinal BMD	0.0558
736	1)LFD	1)CRE-	1)VEH	0	Spinal BMD	0.0589
738	1)LFD	1)CRE-	1)VEH	0	Spinal BMD	0.0561
812	1)LFD	1)CRE-	1)VEH	0	Spinal BMD	0.0524
441	1)LFD	1)CRE-	1)VEH	1	Spinal BMD	0.0572
445	1)LFD	1)CRE-	1)VEH	1	Spinal BMD	0.0497
447	1)LFD	1)CRE-	1)VEH	1	Spinal BMD	0.0576
471	1)LFD	1)CRE-	1)VEH	1	Spinal BMD	0.0522
477	1)LFD	1)CRE-	1)VEH	1	Spinal BMD	0.0587
497	1)LFD	1)CRE-	1)VEH	1	Spinal BMD	0.0532
521	1)LFD	1)CRE-	1)VEH	1	Spinal BMD	0.0528
535	1)LFD	1)CRE-	1)VEH	1	Spinal BMD	0.0605
540	1)LFD	1)CRE-	1)VEH	1	Spinal BMD	0.0584
570	1)LFD	1)CRE-	1)VEH	1	Spinal BMD	0.0556
716	1)LFD	1)CRE-	1)VEH	1	Spinal BMD	0.0599
736	1)LFD	1)CRE-	1)VEH	1	Spinal BMD	0.0503
738	1)LFD	1)CRE-	1)VEH	1	Spinal BMD	0.0546
812	1)LFD	1)CRE-	1)VEH	1	Spinal BMD	0.0558
441	1)LFD	1)CRE-	1)VEH	2	Spinal BMD	0.056
445	1)LFD	1)CRE-	1)VEH	2	Spinal BMD	0.0498
447	1)LFD	1)CRE-	1)VEH	2	Spinal BMD	0.0548
471	1)LFD	1)CRE-	1)VEH	2	Spinal BMD	0.0499
477	1)LFD	1)CRE-	1)VEH	2	Spinal BMD	0.0581
497	1)LFD	1)CRE-	1)VEH	2	Spinal BMD	0.0533
521	1)LFD	1)CRE-	1)VEH	2	Spinal BMD	0.0586
535	1)LFD	1)CRE-	1)VEH	2	Spinal BMD	0.0551
538	1)LFD	1)CRE-	1)VEH	2	Spinal BMD	0.058
540	1)LFD	1)CRE-	1)VEH	2	Spinal BMD	0.058
716	1)LFD	1)CRE-	1)VEH	2	Spinal BMD	0.0556
736	1)LFD	1)CRE-	1)VEH	2	Spinal BMD	0.0496
738	1)LFD	1)CRE-	1)VEH	2	Spinal BMD	0.0551
812	1)LFD	1)CRE-	1)VEH	2	Spinal BMD	0.0499
441	1)LFD	1)CRE-	1)VEH	3	Spinal BMD	0.0528
445	1)LFD	1)CRE-	1)VEH	3	Spinal BMD	0.0544
447	1)LFD	1)CRE-	1)VEH	3	Spinal BMD	0.0588
471	1)LFD	1)CRE-	1)VEH	3	Spinal BMD	0.0505
497	1)LFD	1)CRE-	1)VEH	3	Spinal BMD	0.054
521	1)LFD	1)CRE-	1)VEH	3	Spinal BMD	0.0526
535	1)LFD	1)CRE-	1)VEH	3	Spinal BMD	0.0568
538	1)LFD	1)CRE-	1)VEH	3	Spinal BMD	0.0557
540	1)LFD	1)CRE-	1)VEH	3	Spinal BMD	0.0568
570	1)LFD	1)CRE-	1)VEH	3	Spinal BMD	0.0573
716	1)LFD	1)CRE-	1)VEH	3	Spinal BMD	0.0558
736	1)LFD	1)CRE-	1)VEH	3	Spinal BMD	0.0513
738	1)LFD	1)CRE-	1)VEH	3	Spinal BMD	0.0572
812	1)LFD	1)CRE-	1)VEH	3	Spinal BMD	0.0513
441	1)LFD	1)CRE-	1)VEH	4	Spinal BMD	0.0518
445	1)LFD	1)CRE-	1)VEH	4	Spinal BMD	0.0542
447	1)LFD	1)CRE-	1)VEH	4	Spinal BMD	0.0575
471	1)LFD	1)CRE-	1)VEH	4	Spinal BMD	0.0498
477	1)LFD	1)CRE-	1)VEH	4	Spinal BMD	0.0557
497	1)LFD	1)CRE-	1)VEH	4	Spinal BMD	0.052
521	1)LFD	1)CRE-	1)VEH	4	Spinal BMD	0.0564
535	1)LFD	1)CRE-	1)VEH	4	Spinal BMD	0.0563
538	1)LFD	1)CRE-	1)VEH	4	Spinal BMD	0.0568
540	1)LFD	1)CRE-	1)VEH	4	Spinal BMD	0.0564
570	1)LFD	1)CRE-	1)VEH	4	Spinal BMD	0.0591
716	1)LFD	1)CRE-	1)VEH	4	Spinal BMD	0.0607
736	1)LFD	1)CRE-	1)VEH	4	Spinal BMD	0.0498
738	1)LFD	1)CRE-	1)VEH	4	Spinal BMD	0.0527
812	1)LFD	1)CRE-	1)VEH	4	Spinal BMD	0.055
434	1)LFD	1)CRE-	2)PTH	0	Spinal BMD	0.059
437	1)LFD	1)CRE-	2)PTH	0	Spinal BMD	0.0577
446	1)LFD	1)CRE-	2)PTH	0	Spinal BMD	0.0584
481	1)LFD	1)CRE-	2)PTH	0	Spinal BMD	0.058
536	1)LFD	1)CRE-	2)PTH	0	Spinal BMD	0.0559
539	1)LFD	1)CRE-	2)PTH	0	Spinal BMD	0.0575
561	1)LFD	1)CRE-	2)PTH	0	Spinal BMD	0.0532
562	1)LFD	1)CRE-	2)PTH	0	Spinal BMD	0.0558
573	1)LFD	1)CRE-	2)PTH	0	Spinal BMD	0.0551
618	1)LFD	1)CRE-	2)PTH	0	Spinal BMD	0.0586
619	1)LFD	1)CRE-	2)PTH	0	Spinal BMD	0.0633
719	1)LFD	1)CRE-	2)PTH	0	Spinal BMD	0.0534
733	1)LFD	1)CRE-	2)PTH	0	Spinal BMD	0.0541
734	1)LFD	1)CRE-	2)PTH	0	Spinal BMD	0.0534
735	1)LFD	1)CRE-	2)PTH	0	Spinal BMD	0.0597
794	1)LFD	1)CRE-	2)PTH	0	Spinal BMD	0.0578
437	1)LFD	1)CRE-	2)PTH	1	Spinal BMD	0.0535
446	1)LFD	1)CRE-	2)PTH	1	Spinal BMD	0.0565
481	1)LFD	1)CRE-	2)PTH	1	Spinal BMD	0.0566
530	1)LFD	1)CRE-	2)PTH	1	Spinal BMD	0.051
536	1)LFD	1)CRE-	2)PTH	1	Spinal BMD	0.055
539	1)LFD	1)CRE-	2)PTH	1	Spinal BMD	0.0552
561	1)LFD	1)CRE-	2)PTH	1	Spinal BMD	0.0527
562	1)LFD	1)CRE-	2)PTH	1	Spinal BMD	0.0531
573	1)LFD	1)CRE-	2)PTH	1	Spinal BMD	0.0563
618	1)LFD	1)CRE-	2)PTH	1	Spinal BMD	0.055
619	1)LFD	1)CRE-	2)PTH	1	Spinal BMD	0.0564
719	1)LFD	1)CRE-	2)PTH	1	Spinal BMD	0.0558
733	1)LFD	1)CRE-	2)PTH	1	Spinal BMD	0.0581
735	1)LFD	1)CRE-	2)PTH	1	Spinal BMD	0.0572
794	1)LFD	1)CRE-	2)PTH	1	Spinal BMD	0.0604
434	1)LFD	1)CRE-	2)PTH	2	Spinal BMD	0.0573
437	1)LFD	1)CRE-	2)PTH	2	Spinal BMD	0.0568
446	1)LFD	1)CRE-	2)PTH	2	Spinal BMD	0.0621
481	1)LFD	1)CRE-	2)PTH	2	Spinal BMD	0.0562
530	1)LFD	1)CRE-	2)PTH	2	Spinal BMD	0.0548
536	1)LFD	1)CRE-	2)PTH	2	Spinal BMD	0.0525
539	1)LFD	1)CRE-	2)PTH	2	Spinal BMD	0.0603
561	1)LFD	1)CRE-	2)PTH	2	Spinal BMD	0.0523
562	1)LFD	1)CRE-	2)PTH	2	Spinal BMD	0.054
573	1)LFD	1)CRE-	2)PTH	2	Spinal BMD	0.0526
618	1)LFD	1)CRE-	2)PTH	2	Spinal BMD	0.0569
719	1)LFD	1)CRE-	2)PTH	2	Spinal BMD	0.0576
733	1)LFD	1)CRE-	2)PTH	2	Spinal BMD	0.0586
734	1)LFD	1)CRE-	2)PTH	2	Spinal BMD	0.0564
735	1)LFD	1)CRE-	2)PTH	2	Spinal BMD	0.0517
794	1)LFD	1)CRE-	2)PTH	2	Spinal BMD	0.0628
434	1)LFD	1)CRE-	2)PTH	3	Spinal BMD	0.0572
437	1)LFD	1)CRE-	2)PTH	3	Spinal BMD	0.0537
446	1)LFD	1)CRE-	2)PTH	3	Spinal BMD	0.0551
481	1)LFD	1)CRE-	2)PTH	3	Spinal BMD	0.0601
530	1)LFD	1)CRE-	2)PTH	3	Spinal BMD	0.0546
536	1)LFD	1)CRE-	2)PTH	3	Spinal BMD	0.0541
539	1)LFD	1)CRE-	2)PTH	3	Spinal BMD	0.0577
561	1)LFD	1)CRE-	2)PTH	3	Spinal BMD	0.0472
562	1)LFD	1)CRE-	2)PTH	3	Spinal BMD	0.0514
573	1)LFD	1)CRE-	2)PTH	3	Spinal BMD	0.0513
618	1)LFD	1)CRE-	2)PTH	3	Spinal BMD	0.0548
619	1)LFD	1)CRE-	2)PTH	3	Spinal BMD	0.0567
719	1)LFD	1)CRE-	2)PTH	3	Spinal BMD	0.0619
733	1)LFD	1)CRE-	2)PTH	3	Spinal BMD	0.0571
734	1)LFD	1)CRE-	2)PTH	3	Spinal BMD	0.0474
735	1)LFD	1)CRE-	2)PTH	3	Spinal BMD	0.0546
794	1)LFD	1)CRE-	2)PTH	3	Spinal BMD	0.0559
443	1)LFD	1)CRE-	3)ABL	0	Spinal BMD	0.0588
456	1)LFD	1)CRE-	3)ABL	0	Spinal BMD	0.0622
459	1)LFD	1)CRE-	3)ABL	0	Spinal BMD	0.0623
470	1)LFD	1)CRE-	3)ABL	0	Spinal BMD	0.0596
496	1)LFD	1)CRE-	3)ABL	0	Spinal BMD	0.0515
541	1)LFD	1)CRE-	3)ABL	0	Spinal BMD	0.0532
554	1)LFD	1)CRE-	3)ABL	0	Spinal BMD	0.0529
558	1)LFD	1)CRE-	3)ABL	0	Spinal BMD	0.0519
559	1)LFD	1)CRE-	3)ABL	0	Spinal BMD	0.0547
571	1)LFD	1)CRE-	3)ABL	0	Spinal BMD	0.0588
601	1)LFD	1)CRE-	3)ABL	0	Spinal BMD	0.0572
608	1)LFD	1)CRE-	3)ABL	0	Spinal BMD	0.0516
717	1)LFD	1)CRE-	3)ABL	0	Spinal BMD	0.0528
729	1)LFD	1)CRE-	3)ABL	0	Spinal BMD	0.0536
732	1)LFD	1)CRE-	3)ABL	0	Spinal BMD	0.0522
737	1)LFD	1)CRE-	3)ABL	0	Spinal BMD	0.0487
443	1)LFD	1)CRE-	3)ABL	1	Spinal BMD	0.0554
456	1)LFD	1)CRE-	3)ABL	1	Spinal BMD	0.0607
459	1)LFD	1)CRE-	3)ABL	1	Spinal BMD	0.0562
470	1)LFD	1)CRE-	3)ABL	1	Spinal BMD	0.0551
496	1)LFD	1)CRE-	3)ABL	1	Spinal BMD	0.0526
541	1)LFD	1)CRE-	3)ABL	1	Spinal BMD	0.0505
554	1)LFD	1)CRE-	3)ABL	1	Spinal BMD	0.0516
558	1)LFD	1)CRE-	3)ABL	1	Spinal BMD	0.0472
559	1)LFD	1)CRE-	3)ABL	1	Spinal BMD	0.0529
571	1)LFD	1)CRE-	3)ABL	1	Spinal BMD	0.0611
601	1)LFD	1)CRE-	3)ABL	1	Spinal BMD	0.0569
608	1)LFD	1)CRE-	3)ABL	1	Spinal BMD	0.0481
717	1)LFD	1)CRE-	3)ABL	1	Spinal BMD	0.0534
729	1)LFD	1)CRE-	3)ABL	1	Spinal BMD	0.0563
732	1)LFD	1)CRE-	3)ABL	1	Spinal BMD	0.0545
737	1)LFD	1)CRE-	3)ABL	1	Spinal BMD	0.0621
443	1)LFD	1)CRE-	3)ABL	2	Spinal BMD	0.0599
456	1)LFD	1)CRE-	3)ABL	2	Spinal BMD	0.0625
459	1)LFD	1)CRE-	3)ABL	2	Spinal BMD	0.0559
470	1)LFD	1)CRE-	3)ABL	2	Spinal BMD	0.0552
496	1)LFD	1)CRE-	3)ABL	2	Spinal BMD	0.0577
541	1)LFD	1)CRE-	3)ABL	2	Spinal BMD	0.0561
554	1)LFD	1)CRE-	3)ABL	2	Spinal BMD	0.0533
559	1)LFD	1)CRE-	3)ABL	2	Spinal BMD	0.0495
571	1)LFD	1)CRE-	3)ABL	2	Spinal BMD	0.0536
601	1)LFD	1)CRE-	3)ABL	2	Spinal BMD	0.0581
608	1)LFD	1)CRE-	3)ABL	2	Spinal BMD	0.0478
717	1)LFD	1)CRE-	3)ABL	2	Spinal BMD	0.0581
729	1)LFD	1)CRE-	3)ABL	2	Spinal BMD	0.0539
732	1)LFD	1)CRE-	3)ABL	2	Spinal BMD	0.0525
737	1)LFD	1)CRE-	3)ABL	2	Spinal BMD	0.0498
443	1)LFD	1)CRE-	3)ABL	3	Spinal BMD	0.0582
456	1)LFD	1)CRE-	3)ABL	3	Spinal BMD	0.058
459	1)LFD	1)CRE-	3)ABL	3	Spinal BMD	0.0564
470	1)LFD	1)CRE-	3)ABL	3	Spinal BMD	0.0554
496	1)LFD	1)CRE-	3)ABL	3	Spinal BMD	0.056
541	1)LFD	1)CRE-	3)ABL	3	Spinal BMD	0.0503
554	1)LFD	1)CRE-	3)ABL	3	Spinal BMD	0.0572
558	1)LFD	1)CRE-	3)ABL	3	Spinal BMD	0.05
559	1)LFD	1)CRE-	3)ABL	3	Spinal BMD	0.0548
571	1)LFD	1)CRE-	3)ABL	3	Spinal BMD	0.0569
601	1)LFD	1)CRE-	3)ABL	3	Spinal BMD	0.0595
717	1)LFD	1)CRE-	3)ABL	3	Spinal BMD	0.0602
729	1)LFD	1)CRE-	3)ABL	3	Spinal BMD	0.0513
732	1)LFD	1)CRE-	3)ABL	3	Spinal BMD	0.0546
737	1)LFD	1)CRE-	3)ABL	3	Spinal BMD	0.0553
444	1)LFD	2)CRE+	1)VEH	0	Spinal BMD	0.0595
467	1)LFD	2)CRE+	1)VEH	0	Spinal BMD	0.0603
468	1)LFD	2)CRE+	1)VEH	0	Spinal BMD	0.0658
469	1)LFD	2)CRE+	1)VEH	0	Spinal BMD	0.0581
519	1)LFD	2)CRE+	1)VEH	0	Spinal BMD	0.0588
528	1)LFD	2)CRE+	1)VEH	0	Spinal BMD	0.0664
569	1)LFD	2)CRE+	1)VEH	0	Spinal BMD	0.0608
572	1)LFD	2)CRE+	1)VEH	0	Spinal BMD	0.0595
592	1)LFD	2)CRE+	1)VEH	0	Spinal BMD	0.0617
617	1)LFD	2)CRE+	1)VEH	0	Spinal BMD	0.0578
627	1)LFD	2)CRE+	1)VEH	0	Spinal BMD	0.058
772	1)LFD	2)CRE+	1)VEH	0	Spinal BMD	0.0619
444	1)LFD	2)CRE+	1)VEH	1	Spinal BMD	0.0575
467	1)LFD	2)CRE+	1)VEH	1	Spinal BMD	0.0562
468	1)LFD	2)CRE+	1)VEH	1	Spinal BMD	0.0633
469	1)LFD	2)CRE+	1)VEH	1	Spinal BMD	0.0579
519	1)LFD	2)CRE+	1)VEH	1	Spinal BMD	0.0587
569	1)LFD	2)CRE+	1)VEH	1	Spinal BMD	0.0603
572	1)LFD	2)CRE+	1)VEH	1	Spinal BMD	0.0605
592	1)LFD	2)CRE+	1)VEH	1	Spinal BMD	0.0586
617	1)LFD	2)CRE+	1)VEH	1	Spinal BMD	0.0595
627	1)LFD	2)CRE+	1)VEH	1	Spinal BMD	0.0561
772	1)LFD	2)CRE+	1)VEH	1	Spinal BMD	0.0582
435	1)LFD	2)CRE+	1)VEH	2	Spinal BMD	0.0554
444	1)LFD	2)CRE+	1)VEH	2	Spinal BMD	0.0615
467	1)LFD	2)CRE+	1)VEH	2	Spinal BMD	0.0557
468	1)LFD	2)CRE+	1)VEH	2	Spinal BMD	0.0609
469	1)LFD	2)CRE+	1)VEH	2	Spinal BMD	0.0636
519	1)LFD	2)CRE+	1)VEH	2	Spinal BMD	0.0604
528	1)LFD	2)CRE+	1)VEH	2	Spinal BMD	0.0685
569	1)LFD	2)CRE+	1)VEH	2	Spinal BMD	0.0652
572	1)LFD	2)CRE+	1)VEH	2	Spinal BMD	0.0603
592	1)LFD	2)CRE+	1)VEH	2	Spinal BMD	0.0559
617	1)LFD	2)CRE+	1)VEH	2	Spinal BMD	0.0614
627	1)LFD	2)CRE+	1)VEH	2	Spinal BMD	0.0581
772	1)LFD	2)CRE+	1)VEH	2	Spinal BMD	0.0682
435	1)LFD	2)CRE+	1)VEH	3	Spinal BMD	0.058
444	1)LFD	2)CRE+	1)VEH	3	Spinal BMD	0.0604
468	1)LFD	2)CRE+	1)VEH	3	Spinal BMD	0.0638
469	1)LFD	2)CRE+	1)VEH	3	Spinal BMD	0.0614
519	1)LFD	2)CRE+	1)VEH	3	Spinal BMD	0.0613
528	1)LFD	2)CRE+	1)VEH	3	Spinal BMD	0.0628
569	1)LFD	2)CRE+	1)VEH	3	Spinal BMD	0.0634
572	1)LFD	2)CRE+	1)VEH	3	Spinal BMD	0.0598
592	1)LFD	2)CRE+	1)VEH	3	Spinal BMD	0.0571
617	1)LFD	2)CRE+	1)VEH	3	Spinal BMD	0.0597
627	1)LFD	2)CRE+	1)VEH	3	Spinal BMD	0.0588
772	1)LFD	2)CRE+	1)VEH	3	Spinal BMD	0.0581
435	1)LFD	2)CRE+	1)VEH	4	Spinal BMD	0.0548
444	1)LFD	2)CRE+	1)VEH	4	Spinal BMD	0.0584
467	1)LFD	2)CRE+	1)VEH	4	Spinal BMD	0.053
468	1)LFD	2)CRE+	1)VEH	4	Spinal BMD	0.0669
469	1)LFD	2)CRE+	1)VEH	4	Spinal BMD	0.0629
519	1)LFD	2)CRE+	1)VEH	4	Spinal BMD	0.0561
528	1)LFD	2)CRE+	1)VEH	4	Spinal BMD	0.0643
569	1)LFD	2)CRE+	1)VEH	4	Spinal BMD	0.0686
572	1)LFD	2)CRE+	1)VEH	4	Spinal BMD	0.0599
592	1)LFD	2)CRE+	1)VEH	4	Spinal BMD	0.0555
617	1)LFD	2)CRE+	1)VEH	4	Spinal BMD	0.0582
627	1)LFD	2)CRE+	1)VEH	4	Spinal BMD	0.0585
772	1)LFD	2)CRE+	1)VEH	4	Spinal BMD	0.0574
455	1)LFD	2)CRE+	2)PTH	0	Spinal BMD	0.0642
457	1)LFD	2)CRE+	2)PTH	0	Spinal BMD	0.0589
458	1)LFD	2)CRE+	2)PTH	0	Spinal BMD	0.0636
476	1)LFD	2)CRE+	2)PTH	0	Spinal BMD	0.0626
518	1)LFD	2)CRE+	2)PTH	0	Spinal BMD	0.0602
522	1)LFD	2)CRE+	2)PTH	0	Spinal BMD	0.06
529	1)LFD	2)CRE+	2)PTH	0	Spinal BMD	0.0614
537	1)LFD	2)CRE+	2)PTH	0	Spinal BMD	0.0601
563	1)LFD	2)CRE+	2)PTH	0	Spinal BMD	0.0575
565	1)LFD	2)CRE+	2)PTH	0	Spinal BMD	0.0602
600	1)LFD	2)CRE+	2)PTH	0	Spinal BMD	0.0622
718	1)LFD	2)CRE+	2)PTH	0	Spinal BMD	0.0639
782	1)LFD	2)CRE+	2)PTH	0	Spinal BMD	0.0573
795	1)LFD	2)CRE+	2)PTH	0	Spinal BMD	0.0628
455	1)LFD	2)CRE+	2)PTH	1	Spinal BMD	0.0603
457	1)LFD	2)CRE+	2)PTH	1	Spinal BMD	0.0547
458	1)LFD	2)CRE+	2)PTH	1	Spinal BMD	0.0568
476	1)LFD	2)CRE+	2)PTH	1	Spinal BMD	0.0636
517	1)LFD	2)CRE+	2)PTH	1	Spinal BMD	0.0604
518	1)LFD	2)CRE+	2)PTH	1	Spinal BMD	0.065
522	1)LFD	2)CRE+	2)PTH	1	Spinal BMD	0.0597
529	1)LFD	2)CRE+	2)PTH	1	Spinal BMD	0.0531
537	1)LFD	2)CRE+	2)PTH	1	Spinal BMD	0.0595
563	1)LFD	2)CRE+	2)PTH	1	Spinal BMD	0.0583
565	1)LFD	2)CRE+	2)PTH	1	Spinal BMD	0.0561
600	1)LFD	2)CRE+	2)PTH	1	Spinal BMD	0.0627
718	1)LFD	2)CRE+	2)PTH	1	Spinal BMD	0.0627
782	1)LFD	2)CRE+	2)PTH	1	Spinal BMD	0.0542
795	1)LFD	2)CRE+	2)PTH	1	Spinal BMD	0.0638
455	1)LFD	2)CRE+	2)PTH	2	Spinal BMD	0.0584
457	1)LFD	2)CRE+	2)PTH	2	Spinal BMD	0.0563
458	1)LFD	2)CRE+	2)PTH	2	Spinal BMD	0.0611
476	1)LFD	2)CRE+	2)PTH	2	Spinal BMD	0.0629
517	1)LFD	2)CRE+	2)PTH	2	Spinal BMD	0.0532
518	1)LFD	2)CRE+	2)PTH	2	Spinal BMD	0.0599
522	1)LFD	2)CRE+	2)PTH	2	Spinal BMD	0.0649
529	1)LFD	2)CRE+	2)PTH	2	Spinal BMD	0.0555
537	1)LFD	2)CRE+	2)PTH	2	Spinal BMD	0.0639
563	1)LFD	2)CRE+	2)PTH	2	Spinal BMD	0.0633
565	1)LFD	2)CRE+	2)PTH	2	Spinal BMD	0.0591
600	1)LFD	2)CRE+	2)PTH	2	Spinal BMD	0.0615
718	1)LFD	2)CRE+	2)PTH	2	Spinal BMD	0.0615
782	1)LFD	2)CRE+	2)PTH	2	Spinal BMD	0.0516
795	1)LFD	2)CRE+	2)PTH	2	Spinal BMD	0.0651
455	1)LFD	2)CRE+	2)PTH	3	Spinal BMD	0.0627
457	1)LFD	2)CRE+	2)PTH	3	Spinal BMD	0.0558
458	1)LFD	2)CRE+	2)PTH	3	Spinal BMD	0.0583
476	1)LFD	2)CRE+	2)PTH	3	Spinal BMD	0.0597
517	1)LFD	2)CRE+	2)PTH	3	Spinal BMD	0.0563
518	1)LFD	2)CRE+	2)PTH	3	Spinal BMD	0.0661
522	1)LFD	2)CRE+	2)PTH	3	Spinal BMD	0.061
529	1)LFD	2)CRE+	2)PTH	3	Spinal BMD	0.0541
537	1)LFD	2)CRE+	2)PTH	3	Spinal BMD	0.0667
563	1)LFD	2)CRE+	2)PTH	3	Spinal BMD	0.0533
565	1)LFD	2)CRE+	2)PTH	3	Spinal BMD	0.0582
600	1)LFD	2)CRE+	2)PTH	3	Spinal BMD	0.0585
718	1)LFD	2)CRE+	2)PTH	3	Spinal BMD	0.0628
782	1)LFD	2)CRE+	2)PTH	3	Spinal BMD	0.0503
795	1)LFD	2)CRE+	2)PTH	3	Spinal BMD	0.0644
436	1)LFD	2)CRE+	3)ABL	0	Spinal BMD	0.0667
442	1)LFD	2)CRE+	3)ABL	0	Spinal BMD	0.0582
478	1)LFD	2)CRE+	3)ABL	0	Spinal BMD	0.0652
486	1)LFD	2)CRE+	3)ABL	0	Spinal BMD	0.0573
495	1)LFD	2)CRE+	3)ABL	0	Spinal BMD	0.0609
520	1)LFD	2)CRE+	3)ABL	0	Spinal BMD	0.0612
553	1)LFD	2)CRE+	3)ABL	0	Spinal BMD	0.0624
566	1)LFD	2)CRE+	3)ABL	0	Spinal BMD	0.0567
591	1)LFD	2)CRE+	3)ABL	0	Spinal BMD	0.0674
602	1)LFD	2)CRE+	3)ABL	0	Spinal BMD	0.0643
609	1)LFD	2)CRE+	3)ABL	0	Spinal BMD	0.0565
808	1)LFD	2)CRE+	3)ABL	0	Spinal BMD	0.0659
436	1)LFD	2)CRE+	3)ABL	1	Spinal BMD	0.0633
442	1)LFD	2)CRE+	3)ABL	1	Spinal BMD	0.0585
478	1)LFD	2)CRE+	3)ABL	1	Spinal BMD	0.0671
486	1)LFD	2)CRE+	3)ABL	1	Spinal BMD	0.0588
495	1)LFD	2)CRE+	3)ABL	1	Spinal BMD	0.0553
520	1)LFD	2)CRE+	3)ABL	1	Spinal BMD	0.0591
553	1)LFD	2)CRE+	3)ABL	1	Spinal BMD	0.0631
566	1)LFD	2)CRE+	3)ABL	1	Spinal BMD	0.0544
591	1)LFD	2)CRE+	3)ABL	1	Spinal BMD	0.0603
602	1)LFD	2)CRE+	3)ABL	1	Spinal BMD	0.0645
609	1)LFD	2)CRE+	3)ABL	1	Spinal BMD	0.0579
808	1)LFD	2)CRE+	3)ABL	1	Spinal BMD	0.0624
436	1)LFD	2)CRE+	3)ABL	2	Spinal BMD	0.0596
442	1)LFD	2)CRE+	3)ABL	2	Spinal BMD	0.0563
478	1)LFD	2)CRE+	3)ABL	2	Spinal BMD	0.0648
486	1)LFD	2)CRE+	3)ABL	2	Spinal BMD	0.0636
495	1)LFD	2)CRE+	3)ABL	2	Spinal BMD	0.0633
520	1)LFD	2)CRE+	3)ABL	2	Spinal BMD	0.0616
553	1)LFD	2)CRE+	3)ABL	2	Spinal BMD	0.0654
564	1)LFD	2)CRE+	3)ABL	2	Spinal BMD	0.0544
566	1)LFD	2)CRE+	3)ABL	2	Spinal BMD	0.0548
591	1)LFD	2)CRE+	3)ABL	2	Spinal BMD	0.0593
602	1)LFD	2)CRE+	3)ABL	2	Spinal BMD	0.0624
609	1)LFD	2)CRE+	3)ABL	2	Spinal BMD	0.061
808	1)LFD	2)CRE+	3)ABL	2	Spinal BMD	0.062
436	1)LFD	2)CRE+	3)ABL	3	Spinal BMD	0.0564
442	1)LFD	2)CRE+	3)ABL	3	Spinal BMD	0.0614
478	1)LFD	2)CRE+	3)ABL	3	Spinal BMD	0.0614
486	1)LFD	2)CRE+	3)ABL	3	Spinal BMD	0.0611
495	1)LFD	2)CRE+	3)ABL	3	Spinal BMD	0.0625
520	1)LFD	2)CRE+	3)ABL	3	Spinal BMD	0.0633
553	1)LFD	2)CRE+	3)ABL	3	Spinal BMD	0.0635
564	1)LFD	2)CRE+	3)ABL	3	Spinal BMD	0.0566
566	1)LFD	2)CRE+	3)ABL	3	Spinal BMD	0.0541
591	1)LFD	2)CRE+	3)ABL	3	Spinal BMD	0.0636
602	1)LFD	2)CRE+	3)ABL	3	Spinal BMD	0.0649
609	1)LFD	2)CRE+	3)ABL	3	Spinal BMD	0.0561
808	1)LFD	2)CRE+	3)ABL	3	Spinal BMD	0.0589
317	2)T2DM	1)CRE-	1)VEH	0	Spinal BMD	0.0546
322	2)T2DM	1)CRE-	1)VEH	0	Spinal BMD	0.0613
354	2)T2DM	1)CRE-	1)VEH	0	Spinal BMD	0.0612
361	2)T2DM	1)CRE-	1)VEH	0	Spinal BMD	0.0585
368	2)T2DM	1)CRE-	1)VEH	0	Spinal BMD	0.0597
413	2)T2DM	1)CRE-	1)VEH	0	Spinal BMD	0.0649
662	2)T2DM	1)CRE-	1)VEH	0	Spinal BMD	0.0558
663	2)T2DM	1)CRE-	1)VEH	0	Spinal BMD	0.049
678	2)T2DM	1)CRE-	1)VEH	0	Spinal BMD	0.0611
684	2)T2DM	1)CRE-	1)VEH	0	Spinal BMD	0.0598
699	2)T2DM	1)CRE-	1)VEH	0	Spinal BMD	0.055
710	2)T2DM	1)CRE-	1)VEH	0	Spinal BMD	0.0527
711	2)T2DM	1)CRE-	1)VEH	0	Spinal BMD	0.0563
722	2)T2DM	1)CRE-	1)VEH	0	Spinal BMD	0.0541
724	2)T2DM	1)CRE-	1)VEH	0	Spinal BMD	0.0522
741	2)T2DM	1)CRE-	1)VEH	0	Spinal BMD	0.0594
790	2)T2DM	1)CRE-	1)VEH	0	Spinal BMD	0.0515
317	2)T2DM	1)CRE-	1)VEH	1	Spinal BMD	0.056
322	2)T2DM	1)CRE-	1)VEH	1	Spinal BMD	0.049
354	2)T2DM	1)CRE-	1)VEH	1	Spinal BMD	0.0584
361	2)T2DM	1)CRE-	1)VEH	1	Spinal BMD	0.0466
413	2)T2DM	1)CRE-	1)VEH	1	Spinal BMD	0.0571
662	2)T2DM	1)CRE-	1)VEH	1	Spinal BMD	0.0521
663	2)T2DM	1)CRE-	1)VEH	1	Spinal BMD	0.0546
678	2)T2DM	1)CRE-	1)VEH	1	Spinal BMD	0.0583
684	2)T2DM	1)CRE-	1)VEH	1	Spinal BMD	0.059
699	2)T2DM	1)CRE-	1)VEH	1	Spinal BMD	0.0541
710	2)T2DM	1)CRE-	1)VEH	1	Spinal BMD	0.0459
711	2)T2DM	1)CRE-	1)VEH	1	Spinal BMD	0.0549
722	2)T2DM	1)CRE-	1)VEH	1	Spinal BMD	0.0538
724	2)T2DM	1)CRE-	1)VEH	1	Spinal BMD	0.048
741	2)T2DM	1)CRE-	1)VEH	1	Spinal BMD	0.0573
790	2)T2DM	1)CRE-	1)VEH	1	Spinal BMD	0.0536
317	2)T2DM	1)CRE-	1)VEH	2	Spinal BMD	0.0536
322	2)T2DM	1)CRE-	1)VEH	2	Spinal BMD	0.0555
361	2)T2DM	1)CRE-	1)VEH	2	Spinal BMD	0.0533
368	2)T2DM	1)CRE-	1)VEH	2	Spinal BMD	0.0548
413	2)T2DM	1)CRE-	1)VEH	2	Spinal BMD	0.0524
662	2)T2DM	1)CRE-	1)VEH	2	Spinal BMD	0.0526
663	2)T2DM	1)CRE-	1)VEH	2	Spinal BMD	0.0502
678	2)T2DM	1)CRE-	1)VEH	2	Spinal BMD	0.0523
684	2)T2DM	1)CRE-	1)VEH	2	Spinal BMD	0.0536
699	2)T2DM	1)CRE-	1)VEH	2	Spinal BMD	0.0475
710	2)T2DM	1)CRE-	1)VEH	2	Spinal BMD	0.0509
711	2)T2DM	1)CRE-	1)VEH	2	Spinal BMD	0.0491
722	2)T2DM	1)CRE-	1)VEH	2	Spinal BMD	0.0486
724	2)T2DM	1)CRE-	1)VEH	2	Spinal BMD	0.0516
741	2)T2DM	1)CRE-	1)VEH	2	Spinal BMD	0.0484
790	2)T2DM	1)CRE-	1)VEH	2	Spinal BMD	0.0514
317	2)T2DM	1)CRE-	1)VEH	3	Spinal BMD	0.0529
322	2)T2DM	1)CRE-	1)VEH	3	Spinal BMD	0.053
354	2)T2DM	1)CRE-	1)VEH	3	Spinal BMD	0.047
361	2)T2DM	1)CRE-	1)VEH	3	Spinal BMD	0.0502
368	2)T2DM	1)CRE-	1)VEH	3	Spinal BMD	0.0557
413	2)T2DM	1)CRE-	1)VEH	3	Spinal BMD	0.0526
662	2)T2DM	1)CRE-	1)VEH	3	Spinal BMD	0.0529
663	2)T2DM	1)CRE-	1)VEH	3	Spinal BMD	0.0482
678	2)T2DM	1)CRE-	1)VEH	3	Spinal BMD	0.0507
684	2)T2DM	1)CRE-	1)VEH	3	Spinal BMD	0.0527
699	2)T2DM	1)CRE-	1)VEH	3	Spinal BMD	0.0483
710	2)T2DM	1)CRE-	1)VEH	3	Spinal BMD	0.0472
711	2)T2DM	1)CRE-	1)VEH	3	Spinal BMD	0.0492
722	2)T2DM	1)CRE-	1)VEH	3	Spinal BMD	0.046
724	2)T2DM	1)CRE-	1)VEH	3	Spinal BMD	0.0487
741	2)T2DM	1)CRE-	1)VEH	3	Spinal BMD	0.0568
790	2)T2DM	1)CRE-	1)VEH	3	Spinal BMD	0.0521
322	2)T2DM	1)CRE-	1)VEH	4	Spinal BMD	0.0556
354	2)T2DM	1)CRE-	1)VEH	4	Spinal BMD	0.0512
361	2)T2DM	1)CRE-	1)VEH	4	Spinal BMD	0.0537
368	2)T2DM	1)CRE-	1)VEH	4	Spinal BMD	0.0578
413	2)T2DM	1)CRE-	1)VEH	4	Spinal BMD	0.0535
662	2)T2DM	1)CRE-	1)VEH	4	Spinal BMD	0.0504
663	2)T2DM	1)CRE-	1)VEH	4	Spinal BMD	0.0533
678	2)T2DM	1)CRE-	1)VEH	4	Spinal BMD	0.0543
684	2)T2DM	1)CRE-	1)VEH	4	Spinal BMD	0.0556
699	2)T2DM	1)CRE-	1)VEH	4	Spinal BMD	0.0508
710	2)T2DM	1)CRE-	1)VEH	4	Spinal BMD	0.0517
711	2)T2DM	1)CRE-	1)VEH	4	Spinal BMD	0.0496
722	2)T2DM	1)CRE-	1)VEH	4	Spinal BMD	0.0484
724	2)T2DM	1)CRE-	1)VEH	4	Spinal BMD	0.0504
741	2)T2DM	1)CRE-	1)VEH	4	Spinal BMD	0.0553
790	2)T2DM	1)CRE-	1)VEH	4	Spinal BMD	0.0495
643	2)T2DM	1)CRE-	2)PTH	0	Spinal BMD	0.0586
672	2)T2DM	1)CRE-	2)PTH	0	Spinal BMD	0.06
677	2)T2DM	1)CRE-	2)PTH	0	Spinal BMD	0.06
685	2)T2DM	1)CRE-	2)PTH	0	Spinal BMD	0.0597
686	2)T2DM	1)CRE-	2)PTH	0	Spinal BMD	0.0544
707	2)T2DM	1)CRE-	2)PTH	0	Spinal BMD	0.0582
708	2)T2DM	1)CRE-	2)PTH	0	Spinal BMD	0.0508
720	2)T2DM	1)CRE-	2)PTH	0	Spinal BMD	0.0543
725	2)T2DM	1)CRE-	2)PTH	0	Spinal BMD	0.0495
730	2)T2DM	1)CRE-	2)PTH	0	Spinal BMD	0.052
731	2)T2DM	1)CRE-	2)PTH	0	Spinal BMD	0.0621
779	2)T2DM	1)CRE-	2)PTH	0	Spinal BMD	0.0565
781	2)T2DM	1)CRE-	2)PTH	0	Spinal BMD	0.0594
789	2)T2DM	1)CRE-	2)PTH	0	Spinal BMD	0.0553
793	2)T2DM	1)CRE-	2)PTH	0	Spinal BMD	0.0564
811	2)T2DM	1)CRE-	2)PTH	0	Spinal BMD	0.0531
643	2)T2DM	1)CRE-	2)PTH	1	Spinal BMD	0.0512
672	2)T2DM	1)CRE-	2)PTH	1	Spinal BMD	0.0577
677	2)T2DM	1)CRE-	2)PTH	1	Spinal BMD	0.0516
685	2)T2DM	1)CRE-	2)PTH	1	Spinal BMD	0.0538
686	2)T2DM	1)CRE-	2)PTH	1	Spinal BMD	0.0593
707	2)T2DM	1)CRE-	2)PTH	1	Spinal BMD	0.0572
708	2)T2DM	1)CRE-	2)PTH	1	Spinal BMD	0.0522
720	2)T2DM	1)CRE-	2)PTH	1	Spinal BMD	0.0522
725	2)T2DM	1)CRE-	2)PTH	1	Spinal BMD	0.0474
730	2)T2DM	1)CRE-	2)PTH	1	Spinal BMD	0.0514
731	2)T2DM	1)CRE-	2)PTH	1	Spinal BMD	0.0574
779	2)T2DM	1)CRE-	2)PTH	1	Spinal BMD	0.0583
781	2)T2DM	1)CRE-	2)PTH	1	Spinal BMD	0.0572
789	2)T2DM	1)CRE-	2)PTH	1	Spinal BMD	0.0534
793	2)T2DM	1)CRE-	2)PTH	1	Spinal BMD	0.0515
643	2)T2DM	1)CRE-	2)PTH	2	Spinal BMD	0.0493
672	2)T2DM	1)CRE-	2)PTH	2	Spinal BMD	0.0531
677	2)T2DM	1)CRE-	2)PTH	2	Spinal BMD	0.0573
685	2)T2DM	1)CRE-	2)PTH	2	Spinal BMD	0.0535
686	2)T2DM	1)CRE-	2)PTH	2	Spinal BMD	0.0534
707	2)T2DM	1)CRE-	2)PTH	2	Spinal BMD	0.0568
708	2)T2DM	1)CRE-	2)PTH	2	Spinal BMD	0.0473
720	2)T2DM	1)CRE-	2)PTH	2	Spinal BMD	0.0522
725	2)T2DM	1)CRE-	2)PTH	2	Spinal BMD	0.0482
730	2)T2DM	1)CRE-	2)PTH	2	Spinal BMD	0.0518
731	2)T2DM	1)CRE-	2)PTH	2	Spinal BMD	0.0517
779	2)T2DM	1)CRE-	2)PTH	2	Spinal BMD	0.052
781	2)T2DM	1)CRE-	2)PTH	2	Spinal BMD	0.0543
789	2)T2DM	1)CRE-	2)PTH	2	Spinal BMD	0.0527
793	2)T2DM	1)CRE-	2)PTH	2	Spinal BMD	0.0518
811	2)T2DM	1)CRE-	2)PTH	2	Spinal BMD	0.0498
643	2)T2DM	1)CRE-	2)PTH	3	Spinal BMD	0.053
672	2)T2DM	1)CRE-	2)PTH	3	Spinal BMD	0.0539
677	2)T2DM	1)CRE-	2)PTH	3	Spinal BMD	0.0528
685	2)T2DM	1)CRE-	2)PTH	3	Spinal BMD	0.0544
686	2)T2DM	1)CRE-	2)PTH	3	Spinal BMD	0.0488
707	2)T2DM	1)CRE-	2)PTH	3	Spinal BMD	0.0538
708	2)T2DM	1)CRE-	2)PTH	3	Spinal BMD	0.0471
720	2)T2DM	1)CRE-	2)PTH	3	Spinal BMD	0.0487
725	2)T2DM	1)CRE-	2)PTH	3	Spinal BMD	0.0492
730	2)T2DM	1)CRE-	2)PTH	3	Spinal BMD	0.0504
731	2)T2DM	1)CRE-	2)PTH	3	Spinal BMD	0.053
779	2)T2DM	1)CRE-	2)PTH	3	Spinal BMD	0.0523
781	2)T2DM	1)CRE-	2)PTH	3	Spinal BMD	0.0503
789	2)T2DM	1)CRE-	2)PTH	3	Spinal BMD	0.0477
793	2)T2DM	1)CRE-	2)PTH	3	Spinal BMD	0.0502
811	2)T2DM	1)CRE-	2)PTH	3	Spinal BMD	0.0503
328	2)T2DM	1)CRE-	3)ABL	0	Spinal BMD	0.0607
358	2)T2DM	1)CRE-	3)ABL	0	Spinal BMD	0.0621
383	2)T2DM	1)CRE-	3)ABL	0	Spinal BMD	0.0586
406	2)T2DM	1)CRE-	3)ABL	0	Spinal BMD	0.0619
428	2)T2DM	1)CRE-	3)ABL	0	Spinal BMD	0.0551
670	2)T2DM	1)CRE-	3)ABL	0	Spinal BMD	0.0573
679	2)T2DM	1)CRE-	3)ABL	0	Spinal BMD	0.0527
687	2)T2DM	1)CRE-	3)ABL	0	Spinal BMD	0.0521
698	2)T2DM	1)CRE-	3)ABL	0	Spinal BMD	0.0562
714	2)T2DM	1)CRE-	3)ABL	0	Spinal BMD	0.0564
723	2)T2DM	1)CRE-	3)ABL	0	Spinal BMD	0.0556
726	2)T2DM	1)CRE-	3)ABL	0	Spinal BMD	0.0511
727	2)T2DM	1)CRE-	3)ABL	0	Spinal BMD	0.0544
728	2)T2DM	1)CRE-	3)ABL	0	Spinal BMD	0.0566
810	2)T2DM	1)CRE-	3)ABL	0	Spinal BMD	0.0534
358	2)T2DM	1)CRE-	3)ABL	1	Spinal BMD	0.0672
370	2)T2DM	1)CRE-	3)ABL	1	Spinal BMD	0.0526
383	2)T2DM	1)CRE-	3)ABL	1	Spinal BMD	0.0495
406	2)T2DM	1)CRE-	3)ABL	1	Spinal BMD	0.0534
428	2)T2DM	1)CRE-	3)ABL	1	Spinal BMD	0.0564
670	2)T2DM	1)CRE-	3)ABL	1	Spinal BMD	0.0617
679	2)T2DM	1)CRE-	3)ABL	1	Spinal BMD	0.0523
687	2)T2DM	1)CRE-	3)ABL	1	Spinal BMD	0.0625
698	2)T2DM	1)CRE-	3)ABL	1	Spinal BMD	0.0558
714	2)T2DM	1)CRE-	3)ABL	1	Spinal BMD	0.0553
723	2)T2DM	1)CRE-	3)ABL	1	Spinal BMD	0.0547
726	2)T2DM	1)CRE-	3)ABL	1	Spinal BMD	0.0488
727	2)T2DM	1)CRE-	3)ABL	1	Spinal BMD	0.0614
728	2)T2DM	1)CRE-	3)ABL	1	Spinal BMD	0.0536
810	2)T2DM	1)CRE-	3)ABL	1	Spinal BMD	0.0517
328	2)T2DM	1)CRE-	3)ABL	2	Spinal BMD	0.051
358	2)T2DM	1)CRE-	3)ABL	2	Spinal BMD	0.0541
370	2)T2DM	1)CRE-	3)ABL	2	Spinal BMD	0.0476
383	2)T2DM	1)CRE-	3)ABL	2	Spinal BMD	0.0535
406	2)T2DM	1)CRE-	3)ABL	2	Spinal BMD	0.0584
428	2)T2DM	1)CRE-	3)ABL	2	Spinal BMD	0.0549
670	2)T2DM	1)CRE-	3)ABL	2	Spinal BMD	0.0576
679	2)T2DM	1)CRE-	3)ABL	2	Spinal BMD	0.0499
687	2)T2DM	1)CRE-	3)ABL	2	Spinal BMD	0.0511
698	2)T2DM	1)CRE-	3)ABL	2	Spinal BMD	0.0521
714	2)T2DM	1)CRE-	3)ABL	2	Spinal BMD	0.0542
723	2)T2DM	1)CRE-	3)ABL	2	Spinal BMD	0.0492
726	2)T2DM	1)CRE-	3)ABL	2	Spinal BMD	0.0546
727	2)T2DM	1)CRE-	3)ABL	2	Spinal BMD	0.0517
728	2)T2DM	1)CRE-	3)ABL	2	Spinal BMD	0.0535
810	2)T2DM	1)CRE-	3)ABL	2	Spinal BMD	0.0538
328	2)T2DM	1)CRE-	3)ABL	3	Spinal BMD	0.052
358	2)T2DM	1)CRE-	3)ABL	3	Spinal BMD	0.0522
370	2)T2DM	1)CRE-	3)ABL	3	Spinal BMD	0.0482
383	2)T2DM	1)CRE-	3)ABL	3	Spinal BMD	0.0525
428	2)T2DM	1)CRE-	3)ABL	3	Spinal BMD	0.052
670	2)T2DM	1)CRE-	3)ABL	3	Spinal BMD	0.054
679	2)T2DM	1)CRE-	3)ABL	3	Spinal BMD	0.0506
687	2)T2DM	1)CRE-	3)ABL	3	Spinal BMD	0.0493
698	2)T2DM	1)CRE-	3)ABL	3	Spinal BMD	0.0526
714	2)T2DM	1)CRE-	3)ABL	3	Spinal BMD	0.0521
726	2)T2DM	1)CRE-	3)ABL	3	Spinal BMD	0.0467
727	2)T2DM	1)CRE-	3)ABL	3	Spinal BMD	0.0478
728	2)T2DM	1)CRE-	3)ABL	3	Spinal BMD	0.0557
810	2)T2DM	1)CRE-	3)ABL	3	Spinal BMD	0.049
314	2)T2DM	2)CRE+	1)VEH	0	Spinal BMD	0.0584
324	2)T2DM	2)CRE+	1)VEH	0	Spinal BMD	0.0609
360	2)T2DM	2)CRE+	1)VEH	0	Spinal BMD	0.0561
363	2)T2DM	2)CRE+	1)VEH	0	Spinal BMD	0.062
364	2)T2DM	2)CRE+	1)VEH	0	Spinal BMD	0.0607
384	2)T2DM	2)CRE+	1)VEH	0	Spinal BMD	0.0602
408	2)T2DM	2)CRE+	1)VEH	0	Spinal BMD	0.0561
409	2)T2DM	2)CRE+	1)VEH	0	Spinal BMD	0.0609
424	2)T2DM	2)CRE+	1)VEH	0	Spinal BMD	0.0566
645	2)T2DM	2)CRE+	1)VEH	0	Spinal BMD	0.056
660	2)T2DM	2)CRE+	1)VEH	0	Spinal BMD	0.0599
706	2)T2DM	2)CRE+	1)VEH	0	Spinal BMD	0.0635
721	2)T2DM	2)CRE+	1)VEH	0	Spinal BMD	0.0613
739	2)T2DM	2)CRE+	1)VEH	0	Spinal BMD	0.0567
742	2)T2DM	2)CRE+	1)VEH	0	Spinal BMD	0.0586
314	2)T2DM	2)CRE+	1)VEH	1	Spinal BMD	0.0586
324	2)T2DM	2)CRE+	1)VEH	1	Spinal BMD	0.0592
360	2)T2DM	2)CRE+	1)VEH	1	Spinal BMD	0.0567
364	2)T2DM	2)CRE+	1)VEH	1	Spinal BMD	0.0632
384	2)T2DM	2)CRE+	1)VEH	1	Spinal BMD	0.0562
408	2)T2DM	2)CRE+	1)VEH	1	Spinal BMD	0.0584
409	2)T2DM	2)CRE+	1)VEH	1	Spinal BMD	0.0645
424	2)T2DM	2)CRE+	1)VEH	1	Spinal BMD	0.0523
645	2)T2DM	2)CRE+	1)VEH	1	Spinal BMD	0.0541
660	2)T2DM	2)CRE+	1)VEH	1	Spinal BMD	0.0551
706	2)T2DM	2)CRE+	1)VEH	1	Spinal BMD	0.0594
721	2)T2DM	2)CRE+	1)VEH	1	Spinal BMD	0.0566
739	2)T2DM	2)CRE+	1)VEH	1	Spinal BMD	0.0523
742	2)T2DM	2)CRE+	1)VEH	1	Spinal BMD	0.0656
314	2)T2DM	2)CRE+	1)VEH	2	Spinal BMD	0.0539
324	2)T2DM	2)CRE+	1)VEH	2	Spinal BMD	0.0587
360	2)T2DM	2)CRE+	1)VEH	2	Spinal BMD	0.0527
363	2)T2DM	2)CRE+	1)VEH	2	Spinal BMD	0.0524
364	2)T2DM	2)CRE+	1)VEH	2	Spinal BMD	0.055
384	2)T2DM	2)CRE+	1)VEH	2	Spinal BMD	0.0566
408	2)T2DM	2)CRE+	1)VEH	2	Spinal BMD	0.0527
409	2)T2DM	2)CRE+	1)VEH	2	Spinal BMD	0.0566
424	2)T2DM	2)CRE+	1)VEH	2	Spinal BMD	0.0551
645	2)T2DM	2)CRE+	1)VEH	2	Spinal BMD	0.0557
660	2)T2DM	2)CRE+	1)VEH	2	Spinal BMD	0.052
721	2)T2DM	2)CRE+	1)VEH	2	Spinal BMD	0.0517
739	2)T2DM	2)CRE+	1)VEH	2	Spinal BMD	0.0533
742	2)T2DM	2)CRE+	1)VEH	2	Spinal BMD	0.0597
314	2)T2DM	2)CRE+	1)VEH	3	Spinal BMD	0.0507
324	2)T2DM	2)CRE+	1)VEH	3	Spinal BMD	0.0553
360	2)T2DM	2)CRE+	1)VEH	3	Spinal BMD	0.0506
363	2)T2DM	2)CRE+	1)VEH	3	Spinal BMD	0.0537
364	2)T2DM	2)CRE+	1)VEH	3	Spinal BMD	0.0551
384	2)T2DM	2)CRE+	1)VEH	3	Spinal BMD	0.0541
408	2)T2DM	2)CRE+	1)VEH	3	Spinal BMD	0.0524
409	2)T2DM	2)CRE+	1)VEH	3	Spinal BMD	0.0549
424	2)T2DM	2)CRE+	1)VEH	3	Spinal BMD	0.0535
645	2)T2DM	2)CRE+	1)VEH	3	Spinal BMD	0.0503
660	2)T2DM	2)CRE+	1)VEH	3	Spinal BMD	0.0494
706	2)T2DM	2)CRE+	1)VEH	3	Spinal BMD	0.059
721	2)T2DM	2)CRE+	1)VEH	3	Spinal BMD	0.0525
739	2)T2DM	2)CRE+	1)VEH	3	Spinal BMD	0.0511
742	2)T2DM	2)CRE+	1)VEH	3	Spinal BMD	0.0585
314	2)T2DM	2)CRE+	1)VEH	4	Spinal BMD	0.0517
324	2)T2DM	2)CRE+	1)VEH	4	Spinal BMD	0.055
360	2)T2DM	2)CRE+	1)VEH	4	Spinal BMD	0.052
363	2)T2DM	2)CRE+	1)VEH	4	Spinal BMD	0.0485
364	2)T2DM	2)CRE+	1)VEH	4	Spinal BMD	0.052
384	2)T2DM	2)CRE+	1)VEH	4	Spinal BMD	0.0581
408	2)T2DM	2)CRE+	1)VEH	4	Spinal BMD	0.0529
409	2)T2DM	2)CRE+	1)VEH	4	Spinal BMD	0.0552
424	2)T2DM	2)CRE+	1)VEH	4	Spinal BMD	0.0529
645	2)T2DM	2)CRE+	1)VEH	4	Spinal BMD	0.061
660	2)T2DM	2)CRE+	1)VEH	4	Spinal BMD	0.0524
721	2)T2DM	2)CRE+	1)VEH	4	Spinal BMD	0.0536
739	2)T2DM	2)CRE+	1)VEH	4	Spinal BMD	0.0521
742	2)T2DM	2)CRE+	1)VEH	4	Spinal BMD	0.0576
659	2)T2DM	2)CRE+	2)PTH	0	Spinal BMD	0.0617
669	2)T2DM	2)CRE+	2)PTH	0	Spinal BMD	0.0618
709	2)T2DM	2)CRE+	2)PTH	0	Spinal BMD	0.059
713	2)T2DM	2)CRE+	2)PTH	0	Spinal BMD	0.0644
740	2)T2DM	2)CRE+	2)PTH	0	Spinal BMD	0.0595
745	2)T2DM	2)CRE+	2)PTH	0	Spinal BMD	0.0605
780	2)T2DM	2)CRE+	2)PTH	0	Spinal BMD	0.0565
788	2)T2DM	2)CRE+	2)PTH	0	Spinal BMD	0.0617
791	2)T2DM	2)CRE+	2)PTH	0	Spinal BMD	0.0616
792	2)T2DM	2)CRE+	2)PTH	0	Spinal BMD	0.0632
809	2)T2DM	2)CRE+	2)PTH	0	Spinal BMD	0.056
659	2)T2DM	2)CRE+	2)PTH	1	Spinal BMD	0.0637
669	2)T2DM	2)CRE+	2)PTH	1	Spinal BMD	0.0613
709	2)T2DM	2)CRE+	2)PTH	1	Spinal BMD	0.0547
713	2)T2DM	2)CRE+	2)PTH	1	Spinal BMD	0.0606
740	2)T2DM	2)CRE+	2)PTH	1	Spinal BMD	0.0612
745	2)T2DM	2)CRE+	2)PTH	1	Spinal BMD	0.059
780	2)T2DM	2)CRE+	2)PTH	1	Spinal BMD	0.0531
788	2)T2DM	2)CRE+	2)PTH	1	Spinal BMD	0.0604
791	2)T2DM	2)CRE+	2)PTH	1	Spinal BMD	0.0608
792	2)T2DM	2)CRE+	2)PTH	1	Spinal BMD	0.0581
809	2)T2DM	2)CRE+	2)PTH	1	Spinal BMD	0.0552
659	2)T2DM	2)CRE+	2)PTH	2	Spinal BMD	0.0574
669	2)T2DM	2)CRE+	2)PTH	2	Spinal BMD	0.0544
709	2)T2DM	2)CRE+	2)PTH	2	Spinal BMD	0.0584
713	2)T2DM	2)CRE+	2)PTH	2	Spinal BMD	0.0574
740	2)T2DM	2)CRE+	2)PTH	2	Spinal BMD	0.0542
745	2)T2DM	2)CRE+	2)PTH	2	Spinal BMD	0.0566
780	2)T2DM	2)CRE+	2)PTH	2	Spinal BMD	0.0521
788	2)T2DM	2)CRE+	2)PTH	2	Spinal BMD	0.0524
791	2)T2DM	2)CRE+	2)PTH	2	Spinal BMD	0.0593
792	2)T2DM	2)CRE+	2)PTH	2	Spinal BMD	0.0588
809	2)T2DM	2)CRE+	2)PTH	2	Spinal BMD	0.0492
659	2)T2DM	2)CRE+	2)PTH	3	Spinal BMD	0.0545
669	2)T2DM	2)CRE+	2)PTH	3	Spinal BMD	0.0536
709	2)T2DM	2)CRE+	2)PTH	3	Spinal BMD	0.0545
713	2)T2DM	2)CRE+	2)PTH	3	Spinal BMD	0.0543
740	2)T2DM	2)CRE+	2)PTH	3	Spinal BMD	0.0524
745	2)T2DM	2)CRE+	2)PTH	3	Spinal BMD	0.0558
780	2)T2DM	2)CRE+	2)PTH	3	Spinal BMD	0.0516
788	2)T2DM	2)CRE+	2)PTH	3	Spinal BMD	0.0577
792	2)T2DM	2)CRE+	2)PTH	3	Spinal BMD	0.0538
809	2)T2DM	2)CRE+	2)PTH	3	Spinal BMD	0.0511
316	2)T2DM	2)CRE+	3)ABL	0	Spinal BMD	0.0588
320	2)T2DM	2)CRE+	3)ABL	0	Spinal BMD	0.0518
321	2)T2DM	2)CRE+	3)ABL	0	Spinal BMD	0.0568
351	2)T2DM	2)CRE+	3)ABL	0	Spinal BMD	0.0648
352	2)T2DM	2)CRE+	3)ABL	0	Spinal BMD	0.0611
371	2)T2DM	2)CRE+	3)ABL	0	Spinal BMD	0.0579
374	2)T2DM	2)CRE+	3)ABL	0	Spinal BMD	0.0633
410	2)T2DM	2)CRE+	3)ABL	0	Spinal BMD	0.0603
414	2)T2DM	2)CRE+	3)ABL	0	Spinal BMD	0.0581
642	2)T2DM	2)CRE+	3)ABL	0	Spinal BMD	0.0612
644	2)T2DM	2)CRE+	3)ABL	0	Spinal BMD	0.059
671	2)T2DM	2)CRE+	3)ABL	0	Spinal BMD	0.065
712	2)T2DM	2)CRE+	3)ABL	0	Spinal BMD	0.063
715	2)T2DM	2)CRE+	3)ABL	0	Spinal BMD	0.058
743	2)T2DM	2)CRE+	3)ABL	0	Spinal BMD	0.0569
744	2)T2DM	2)CRE+	3)ABL	0	Spinal BMD	0.0644
316	2)T2DM	2)CRE+	3)ABL	1	Spinal BMD	0.0612
320	2)T2DM	2)CRE+	3)ABL	1	Spinal BMD	0.0565
351	2)T2DM	2)CRE+	3)ABL	1	Spinal BMD	0.0562
352	2)T2DM	2)CRE+	3)ABL	1	Spinal BMD	0.0594
366	2)T2DM	2)CRE+	3)ABL	1	Spinal BMD	0.0556
371	2)T2DM	2)CRE+	3)ABL	1	Spinal BMD	0.0556
374	2)T2DM	2)CRE+	3)ABL	1	Spinal BMD	0.0671
410	2)T2DM	2)CRE+	3)ABL	1	Spinal BMD	0.0553
414	2)T2DM	2)CRE+	3)ABL	1	Spinal BMD	0.0608
642	2)T2DM	2)CRE+	3)ABL	1	Spinal BMD	0.0638
644	2)T2DM	2)CRE+	3)ABL	1	Spinal BMD	0.0534
671	2)T2DM	2)CRE+	3)ABL	1	Spinal BMD	0.0628
712	2)T2DM	2)CRE+	3)ABL	1	Spinal BMD	0.0613
715	2)T2DM	2)CRE+	3)ABL	1	Spinal BMD	0.0546
743	2)T2DM	2)CRE+	3)ABL	1	Spinal BMD	0.0575
744	2)T2DM	2)CRE+	3)ABL	1	Spinal BMD	0.0598
316	2)T2DM	2)CRE+	3)ABL	2	Spinal BMD	0.054
320	2)T2DM	2)CRE+	3)ABL	2	Spinal BMD	0.0493
321	2)T2DM	2)CRE+	3)ABL	2	Spinal BMD	0.0494
351	2)T2DM	2)CRE+	3)ABL	2	Spinal BMD	0.0583
352	2)T2DM	2)CRE+	3)ABL	2	Spinal BMD	0.0577
366	2)T2DM	2)CRE+	3)ABL	2	Spinal BMD	0.0588
371	2)T2DM	2)CRE+	3)ABL	2	Spinal BMD	0.0505
374	2)T2DM	2)CRE+	3)ABL	2	Spinal BMD	0.0539
410	2)T2DM	2)CRE+	3)ABL	2	Spinal BMD	0.0528
414	2)T2DM	2)CRE+	3)ABL	2	Spinal BMD	0.0556
642	2)T2DM	2)CRE+	3)ABL	2	Spinal BMD	0.0599
644	2)T2DM	2)CRE+	3)ABL	2	Spinal BMD	0.05
671	2)T2DM	2)CRE+	3)ABL	2	Spinal BMD	0.0521
715	2)T2DM	2)CRE+	3)ABL	2	Spinal BMD	0.0553
743	2)T2DM	2)CRE+	3)ABL	2	Spinal BMD	0.0554
744	2)T2DM	2)CRE+	3)ABL	2	Spinal BMD	0.054
316	2)T2DM	2)CRE+	3)ABL	3	Spinal BMD	0.0505
320	2)T2DM	2)CRE+	3)ABL	3	Spinal BMD	0.0561
321	2)T2DM	2)CRE+	3)ABL	3	Spinal BMD	0.0531
351	2)T2DM	2)CRE+	3)ABL	3	Spinal BMD	0.0568
352	2)T2DM	2)CRE+	3)ABL	3	Spinal BMD	0.0536
371	2)T2DM	2)CRE+	3)ABL	3	Spinal BMD	0.054
374	2)T2DM	2)CRE+	3)ABL	3	Spinal BMD	0.0508
410	2)T2DM	2)CRE+	3)ABL	3	Spinal BMD	0.0542
414	2)T2DM	2)CRE+	3)ABL	3	Spinal BMD	0.0575
642	2)T2DM	2)CRE+	3)ABL	3	Spinal BMD	0.0592
644	2)T2DM	2)CRE+	3)ABL	3	Spinal BMD	0.0512
671	2)T2DM	2)CRE+	3)ABL	3	Spinal BMD	0.0521
712	2)T2DM	2)CRE+	3)ABL	3	Spinal BMD	0.0585
715	2)T2DM	2)CRE+	3)ABL	3	Spinal BMD	0.0501
743	2)T2DM	2)CRE+	3)ABL	3	Spinal BMD	0.0528
744	2)T2DM	2)CRE+	3)ABL	3	Spinal BMD	0.0579
