# Supplementary material for: DMP1-Cre expressing cells mediate the gain in bone mass and strength, but not the increase in bone remodeling, induced by ligands of the parathyroid hormone receptor
Source: Bone Res. 2026 Jul 30;14:77. doi: 10.1038/s41413-026-00555-z (PMC13424361; doi:10.1038/s41413-026-00555-z)
Supplement: Supplementary file 9 — Raw data for Figure 2d Percent Change Total BMD [file 41413_2026_555_MOESM9_ESM.xlsx]

## Sheet: 3-way ANOVA results
Data transformation	Figure number & Outcome variable	Output type	Output label	Mean or Difference	SD for mean, SE for Difference	Lower limit of 95% CI	Upper limit of 95% CI	Effect size	t-value	degrees of freedom	unadjusted p-value	***: p<=0.05, *p<=0.10	FDR-adjusted p-value	***: p<=0.05, *p<=0.10
	Fig. 2D Total BMD	Group mean	LFD / CRE+ / ABL	0.6004	3.01675	-1.2226	2.4234
	Fig. 2D Total BMD	Group mean	LFD / CRE+ / PTH	0.2906	2.44061	-1.061	1.6421
	Fig. 2D Total BMD	Group mean	LFD / CRE+ / VEH	0.5468	1.38898	-0.3358	1.4293
	Fig. 2D Total BMD	Group mean	LFD / CRE- / ABL	5.683	1.7727	4.7013	6.6647
	Fig. 2D Total BMD	Group mean	LFD / CRE- / PTH	4.6929	1.24847	4.0016	5.3843
	Fig. 2D Total BMD	Group mean	LFD / CRE- / VEH	1.0449	1.70145	0.1027	1.9871
	Fig. 2D Total BMD	Group mean	T2DM / CRE+ / ABL	5.2455	1.99583	4.182	6.309
	Fig. 2D Total BMD	Group mean	T2DM / CRE+ / PTH	3.6099	1.6909	2.4739	4.7459
	Fig. 2D Total BMD	Group mean	T2DM / CRE+ / VEH	3.4828	2.18303	2.2739	4.6917
	Fig. 2D Total BMD	Group mean	T2DM / CRE- / ABL	8.2509	2.40281	6.8635	9.6382
	Fig. 2D Total BMD	Group mean	T2DM / CRE- / PTH	9.2475	2.47772	7.8754	10.6196
	Fig. 2D Total BMD	Group mean	T2DM / CRE- / VEH	2.6737	1.44437	1.904	3.4433
	Fig. 2D Total BMD	Model mean	LFD / CRE+ / ABL	0.6004	0.566503
	Fig. 2D Total BMD	Model mean	LFD / CRE+ / PTH	0.2906	0.527385
	Fig. 2D Total BMD	Model mean	LFD / CRE+ / VEH	0.5468	0.589635
	Fig. 2D Total BMD	Model mean	LFD / CRE- / ABL	5.683	0.527385
	Fig. 2D Total BMD	Model mean	LFD / CRE- / PTH	4.6929	0.527385
	Fig. 2D Total BMD	Model mean	LFD / CRE- / VEH	1.0449	0.527385
	Fig. 2D Total BMD	Model mean	T2DM / CRE+ / ABL	5.2455	0.510639
	Fig. 2D Total BMD	Model mean	T2DM / CRE+ / PTH	3.6099	0.615853
	Fig. 2D Total BMD	Model mean	T2DM / CRE+ / VEH	3.4828	0.527385
	Fig. 2D Total BMD	Model mean	T2DM / CRE- / ABL	8.2509	0.545896
	Fig. 2D Total BMD	Model mean	T2DM / CRE- / PTH	9.2475	0.527385
	Fig. 2D Total BMD	Model mean	T2DM / CRE- / VEH	2.6737	0.510639
	Fig. 2D Total BMD	Tested difference	ABL vs. Vehicle in LFD/Cre+	0.05365	0.817676	-1.5612	1.6685	0.01	0.07	160	0.9478		0.9478
	Fig. 2D Total BMD	Tested difference	ABL vs. Vehicle in LFD/Cre-	4.6381	0.745835	3.1652	6.1111	1.14	6.22	160	<.0001	***	<.0001	***
	Fig. 2D Total BMD	Tested difference	ABL vs. Vehicle in T2DM/Cre+	1.7627	0.734089	0.3129	3.2124	0.44	2.4	160	0.0175	***	0.025	***
	Fig. 2D Total BMD	Tested difference	ABL vs. Vehicle in T2DM/Cre-	5.5772	0.747498	4.1009	7.0534	1.36	7.46	160	<.0001	***	<.0001	***
	Fig. 2D Total BMD	Tested difference	CRE+ vs. CRE- in LFD/ABL	-5.0826	0.77399	-6.6112	-3.554	1.2	-6.57	160	<.0001	***	<.0001	***
	Fig. 2D Total BMD	Tested difference	CRE+ vs. CRE- in LFD/PTH	-4.4024	0.745835	-5.8753	-2.9294	1.08	-5.9	160	<.0001	***	<.0001	***
	Fig. 2D Total BMD	Tested difference	CRE+ vs. CRE- in LFD/Vehicle	-0.4981	0.791078	-2.0604	1.0642	0.11	-0.63	160	0.5298		0.6233
	Fig. 2D Total BMD	Tested difference	CRE+ vs. CRE- in T2DM/ABL	-3.0053	0.747498	-4.4816	-1.5291	0.73	-4.02	160	<.0001	***	0.0002	***
	Fig. 2D Total BMD	Tested difference	CRE+ vs. CRE- in T2DM/PTH	-5.6376	0.810809	-7.2389	-4.0363	1.27	-6.95	160	<.0001	***	<.0001	***
	Fig. 2D Total BMD	Tested difference	CRE+ vs. CRE- in T2DM/Vehicle	0.8091	0.734089	-0.6406	2.2589	0.2	1.1	160	0.272		0.34
	Fig. 2D Total BMD	Tested difference	PTH vs. Vehicle in LFD/Cre+	-0.2562	0.791078	-1.8185	1.3061	0.06	-0.32	160	0.7465		0.8294
	Fig. 2D Total BMD	Tested difference	PTH vs. Vehicle in LFD/Cre-	3.648	0.745835	2.1751	5.121	0.89	4.89	160	<.0001	***	<.0001	***
	Fig. 2D Total BMD	Tested difference	PTH vs. Vehicle in T2DM/Cre+	0.1271	0.810809	-1.4742	1.7283	0.03	0.16	160	0.8757		0.9217
	Fig. 2D Total BMD	Tested difference	PTH vs. Vehicle in T2DM/Cre-	6.5738	0.734089	5.124	8.0235	1.63	8.96	160	<.0001	***	<.0001	***
	Fig. 2D Total BMD	Tested difference	T2DM vs. LFD in CRE+/ABL	4.6451	0.762678	3.1389	6.1513	1.11	6.09	160	<.0001	***	<.0001	***
	Fig. 2D Total BMD	Tested difference	T2DM vs. LFD in CRE+/PTH	3.3193	0.810809	1.7181	4.9206	0.75	4.09	160	<.0001	***	0.0001	***
	Fig. 2D Total BMD	Tested difference	T2DM vs. LFD in CRE+/Vehicle	2.9361	0.791078	1.3738	4.4984	0.68	3.71	160	0.0003	***	0.0005	***
	Fig. 2D Total BMD	Tested difference	T2DM vs. LFD in CRE-/ABL	2.5678	0.759037	1.0688	4.0669	0.62	3.38	160	0.0009	***	0.0014	***
	Fig. 2D Total BMD	Tested difference	T2DM vs. LFD in CRE-/PTH	4.5545	0.745835	3.0816	6.0275	1.11	6.11	160	<.0001	***	<.0001	***
	Fig. 2D Total BMD	Tested difference	T2DM vs. LFD in CRE-/Vehicle	1.6288	0.734089	0.179	3.0785	0.41	2.22	160	0.0279	***	0.0372	***

## Sheet: Means table
Variable	Label	CRE	Stats	C / VEH	C / PTH	C / ABL	DM / VEH	DM / PTH	DM / ABL
pchange_totalbmd_t43	% change Total BMD (t4-t3)/t3	1)CRE-	mean +/- sd	1.04 +/- 1.70	4.69 +/- 1.25	5.68 +/- 1.77	2.67 +/- 1.44	9.25 +/- 2.48	8.25 +/- 2.40
pchange_totalbmd_t43	% change Total BMD (t4-t3)/t3	1)CRE-	n	15	15	15	16	15	14
pchange_totalbmd_t43	% change Total BMD (t4-t3)/t3	2)CRE+	mean +/- sd	0.55 +/- 1.39	0.29 +/- 2.44	0.60 +/- 3.02	3.48 +/- 2.18	3.61 +/- 1.69	5.25 +/- 2.00
pchange_totalbmd_t43	% change Total BMD (t4-t3)/t3	2)CRE+	n	12	15	13	15	11	16

## Sheet: Analysis Dataset
ID	Group	Cre	Treatment	Timepoint	Label	Variable
441	1)LFD	1)CRE-	1)VEH	0	% change Total BMD (t4-t3)/t3	1.04609
445	1)LFD	1)CRE-	1)VEH	0	% change Total BMD (t4-t3)/t3	0.257843
447	1)LFD	1)CRE-	1)VEH	0	% change Total BMD (t4-t3)/t3	-1.30818
471	1)LFD	1)CRE-	1)VEH	0	% change Total BMD (t4-t3)/t3	4.17938
477	1)LFD	1)CRE-	1)VEH	0	% change Total BMD (t4-t3)/t3	0.826961
497	1)LFD	1)CRE-	1)VEH	0	% change Total BMD (t4-t3)/t3	-0.0500043
521	1)LFD	1)CRE-	1)VEH	0	% change Total BMD (t4-t3)/t3	3.77479
535	1)LFD	1)CRE-	1)VEH	0	% change Total BMD (t4-t3)/t3	-0.956153
538	1)LFD	1)CRE-	1)VEH	0	% change Total BMD (t4-t3)/t3	0.897587
540	1)LFD	1)CRE-	1)VEH	0	% change Total BMD (t4-t3)/t3	0.355619
570	1)LFD	1)CRE-	1)VEH	0	% change Total BMD (t4-t3)/t3	1.57951
716	1)LFD	1)CRE-	1)VEH	0	% change Total BMD (t4-t3)/t3	1.86557
736	1)LFD	1)CRE-	1)VEH	0	% change Total BMD (t4-t3)/t3	2.18377
738	1)LFD	1)CRE-	1)VEH	0	% change Total BMD (t4-t3)/t3	-1.55364
812	1)LFD	1)CRE-	1)VEH	0	% change Total BMD (t4-t3)/t3	2.57435
437	1)LFD	1)CRE-	2)PTH	0	% change Total BMD (t4-t3)/t3	5.86779
446	1)LFD	1)CRE-	2)PTH	0	% change Total BMD (t4-t3)/t3	1.89811
481	1)LFD	1)CRE-	2)PTH	0	% change Total BMD (t4-t3)/t3	3.67687
530	1)LFD	1)CRE-	2)PTH	0	% change Total BMD (t4-t3)/t3	3.76343
536	1)LFD	1)CRE-	2)PTH	0	% change Total BMD (t4-t3)/t3	5.1953
539	1)LFD	1)CRE-	2)PTH	0	% change Total BMD (t4-t3)/t3	3.91209
561	1)LFD	1)CRE-	2)PTH	0	% change Total BMD (t4-t3)/t3	4.5374
562	1)LFD	1)CRE-	2)PTH	0	% change Total BMD (t4-t3)/t3	4.18887
573	1)LFD	1)CRE-	2)PTH	0	% change Total BMD (t4-t3)/t3	5.66982
618	1)LFD	1)CRE-	2)PTH	0	% change Total BMD (t4-t3)/t3	4.22617
619	1)LFD	1)CRE-	2)PTH	0	% change Total BMD (t4-t3)/t3	6.01195
719	1)LFD	1)CRE-	2)PTH	0	% change Total BMD (t4-t3)/t3	3.45431
733	1)LFD	1)CRE-	2)PTH	0	% change Total BMD (t4-t3)/t3	6.05303
734	1)LFD	1)CRE-	2)PTH	0	% change Total BMD (t4-t3)/t3	6.10699
735	1)LFD	1)CRE-	2)PTH	0	% change Total BMD (t4-t3)/t3	5.83212
443	1)LFD	1)CRE-	3)ABL	0	% change Total BMD (t4-t3)/t3	4.43128
456	1)LFD	1)CRE-	3)ABL	0	% change Total BMD (t4-t3)/t3	4.04058
459	1)LFD	1)CRE-	3)ABL	0	% change Total BMD (t4-t3)/t3	6.99802
470	1)LFD	1)CRE-	3)ABL	0	% change Total BMD (t4-t3)/t3	9.06934
496	1)LFD	1)CRE-	3)ABL	0	% change Total BMD (t4-t3)/t3	5.10946
541	1)LFD	1)CRE-	3)ABL	0	% change Total BMD (t4-t3)/t3	5.56289
554	1)LFD	1)CRE-	3)ABL	0	% change Total BMD (t4-t3)/t3	6.32815
558	1)LFD	1)CRE-	3)ABL	0	% change Total BMD (t4-t3)/t3	3.53856
559	1)LFD	1)CRE-	3)ABL	0	% change Total BMD (t4-t3)/t3	6.11087
571	1)LFD	1)CRE-	3)ABL	0	% change Total BMD (t4-t3)/t3	6.73706
608	1)LFD	1)CRE-	3)ABL	0	% change Total BMD (t4-t3)/t3	8.05538
717	1)LFD	1)CRE-	3)ABL	0	% change Total BMD (t4-t3)/t3	2.46701
729	1)LFD	1)CRE-	3)ABL	0	% change Total BMD (t4-t3)/t3	6.40048
732	1)LFD	1)CRE-	3)ABL	0	% change Total BMD (t4-t3)/t3	3.98865
737	1)LFD	1)CRE-	3)ABL	0	% change Total BMD (t4-t3)/t3	6.40748
435	1)LFD	2)CRE+	1)VEH	0	% change Total BMD (t4-t3)/t3	-1.37968
444	1)LFD	2)CRE+	1)VEH	0	% change Total BMD (t4-t3)/t3	0.793595
467	1)LFD	2)CRE+	1)VEH	0	% change Total BMD (t4-t3)/t3	0.500536
468	1)LFD	2)CRE+	1)VEH	0	% change Total BMD (t4-t3)/t3	3.06135
469	1)LFD	2)CRE+	1)VEH	0	% change Total BMD (t4-t3)/t3	1.37062
519	1)LFD	2)CRE+	1)VEH	0	% change Total BMD (t4-t3)/t3	1.73955
528	1)LFD	2)CRE+	1)VEH	0	% change Total BMD (t4-t3)/t3	-0.531976
572	1)LFD	2)CRE+	1)VEH	0	% change Total BMD (t4-t3)/t3	-0.462911
592	1)LFD	2)CRE+	1)VEH	0	% change Total BMD (t4-t3)/t3	-0.0443676
617	1)LFD	2)CRE+	1)VEH	0	% change Total BMD (t4-t3)/t3	2.22613
627	1)LFD	2)CRE+	1)VEH	0	% change Total BMD (t4-t3)/t3	0.654276
772	1)LFD	2)CRE+	1)VEH	0	% change Total BMD (t4-t3)/t3	-1.36601
455	1)LFD	2)CRE+	2)PTH	0	% change Total BMD (t4-t3)/t3	-2.54233
457	1)LFD	2)CRE+	2)PTH	0	% change Total BMD (t4-t3)/t3	0.570679
458	1)LFD	2)CRE+	2)PTH	0	% change Total BMD (t4-t3)/t3	0.7438
476	1)LFD	2)CRE+	2)PTH	0	% change Total BMD (t4-t3)/t3	1.07513
517	1)LFD	2)CRE+	2)PTH	0	% change Total BMD (t4-t3)/t3	-0.802431
518	1)LFD	2)CRE+	2)PTH	0	% change Total BMD (t4-t3)/t3	-1.01343
522	1)LFD	2)CRE+	2)PTH	0	% change Total BMD (t4-t3)/t3	2.55704
529	1)LFD	2)CRE+	2)PTH	0	% change Total BMD (t4-t3)/t3	2.12695
537	1)LFD	2)CRE+	2)PTH	0	% change Total BMD (t4-t3)/t3	-4.38139
563	1)LFD	2)CRE+	2)PTH	0	% change Total BMD (t4-t3)/t3	2.50738
565	1)LFD	2)CRE+	2)PTH	0	% change Total BMD (t4-t3)/t3	2.47612
600	1)LFD	2)CRE+	2)PTH	0	% change Total BMD (t4-t3)/t3	1.56966
718	1)LFD	2)CRE+	2)PTH	0	% change Total BMD (t4-t3)/t3	-0.501314
782	1)LFD	2)CRE+	2)PTH	0	% change Total BMD (t4-t3)/t3	3.80052
795	1)LFD	2)CRE+	2)PTH	0	% change Total BMD (t4-t3)/t3	-3.82799
436	1)LFD	2)CRE+	3)ABL	0	% change Total BMD (t4-t3)/t3	3.95769
442	1)LFD	2)CRE+	3)ABL	0	% change Total BMD (t4-t3)/t3	-1.45383
478	1)LFD	2)CRE+	3)ABL	0	% change Total BMD (t4-t3)/t3	0.87619
486	1)LFD	2)CRE+	3)ABL	0	% change Total BMD (t4-t3)/t3	-0.114487
495	1)LFD	2)CRE+	3)ABL	0	% change Total BMD (t4-t3)/t3	0.098597
520	1)LFD	2)CRE+	3)ABL	0	% change Total BMD (t4-t3)/t3	2.09878
553	1)LFD	2)CRE+	3)ABL	0	% change Total BMD (t4-t3)/t3	2.51878
564	1)LFD	2)CRE+	3)ABL	0	% change Total BMD (t4-t3)/t3	2.37964
566	1)LFD	2)CRE+	3)ABL	0	% change Total BMD (t4-t3)/t3	5.95252
591	1)LFD	2)CRE+	3)ABL	0	% change Total BMD (t4-t3)/t3	-4.59758
602	1)LFD	2)CRE+	3)ABL	0	% change Total BMD (t4-t3)/t3	-4.68486
609	1)LFD	2)CRE+	3)ABL	0	% change Total BMD (t4-t3)/t3	0.164386
808	1)LFD	2)CRE+	3)ABL	0	% change Total BMD (t4-t3)/t3	0.609526
322	2)T2DM	1)CRE-	1)VEH	0	% change Total BMD (t4-t3)/t3	3.19994
354	2)T2DM	1)CRE-	1)VEH	0	% change Total BMD (t4-t3)/t3	4.60101
361	2)T2DM	1)CRE-	1)VEH	0	% change Total BMD (t4-t3)/t3	4.05455
368	2)T2DM	1)CRE-	1)VEH	0	% change Total BMD (t4-t3)/t3	2.70421
413	2)T2DM	1)CRE-	1)VEH	0	% change Total BMD (t4-t3)/t3	1.50629
662	2)T2DM	1)CRE-	1)VEH	0	% change Total BMD (t4-t3)/t3	-0.410792
663	2)T2DM	1)CRE-	1)VEH	0	% change Total BMD (t4-t3)/t3	4.32913
678	2)T2DM	1)CRE-	1)VEH	0	% change Total BMD (t4-t3)/t3	2.69781
684	2)T2DM	1)CRE-	1)VEH	0	% change Total BMD (t4-t3)/t3	2.99128
699	2)T2DM	1)CRE-	1)VEH	0	% change Total BMD (t4-t3)/t3	2.51284
710	2)T2DM	1)CRE-	1)VEH	0	% change Total BMD (t4-t3)/t3	1.31541
711	2)T2DM	1)CRE-	1)VEH	0	% change Total BMD (t4-t3)/t3	2.2459
722	2)T2DM	1)CRE-	1)VEH	0	% change Total BMD (t4-t3)/t3	2.18617
724	2)T2DM	1)CRE-	1)VEH	0	% change Total BMD (t4-t3)/t3	4.78442
741	2)T2DM	1)CRE-	1)VEH	0	% change Total BMD (t4-t3)/t3	0.598528
790	2)T2DM	1)CRE-	1)VEH	0	% change Total BMD (t4-t3)/t3	3.46237
643	2)T2DM	1)CRE-	2)PTH	0	% change Total BMD (t4-t3)/t3	10.5261
672	2)T2DM	1)CRE-	2)PTH	0	% change Total BMD (t4-t3)/t3	6.27898
677	2)T2DM	1)CRE-	2)PTH	0	% change Total BMD (t4-t3)/t3	6.12914
685	2)T2DM	1)CRE-	2)PTH	0	% change Total BMD (t4-t3)/t3	7.95338
686	2)T2DM	1)CRE-	2)PTH	0	% change Total BMD (t4-t3)/t3	10.2778
707	2)T2DM	1)CRE-	2)PTH	0	% change Total BMD (t4-t3)/t3	5.7238
708	2)T2DM	1)CRE-	2)PTH	0	% change Total BMD (t4-t3)/t3	13.4205
720	2)T2DM	1)CRE-	2)PTH	0	% change Total BMD (t4-t3)/t3	10.4095
725	2)T2DM	1)CRE-	2)PTH	0	% change Total BMD (t4-t3)/t3	9.05813
730	2)T2DM	1)CRE-	2)PTH	0	% change Total BMD (t4-t3)/t3	8.68051
779	2)T2DM	1)CRE-	2)PTH	0	% change Total BMD (t4-t3)/t3	5.36595
781	2)T2DM	1)CRE-	2)PTH	0	% change Total BMD (t4-t3)/t3	11.3693
789	2)T2DM	1)CRE-	2)PTH	0	% change Total BMD (t4-t3)/t3	11.1783
793	2)T2DM	1)CRE-	2)PTH	0	% change Total BMD (t4-t3)/t3	10.5339
811	2)T2DM	1)CRE-	2)PTH	0	% change Total BMD (t4-t3)/t3	11.807
328	2)T2DM	1)CRE-	3)ABL	0	% change Total BMD (t4-t3)/t3	12.1665
370	2)T2DM	1)CRE-	3)ABL	0	% change Total BMD (t4-t3)/t3	11.6335
383	2)T2DM	1)CRE-	3)ABL	0	% change Total BMD (t4-t3)/t3	8.69275
406	2)T2DM	1)CRE-	3)ABL	0	% change Total BMD (t4-t3)/t3	4.64765
428	2)T2DM	1)CRE-	3)ABL	0	% change Total BMD (t4-t3)/t3	4.51214
670	2)T2DM	1)CRE-	3)ABL	0	% change Total BMD (t4-t3)/t3	6.43533
679	2)T2DM	1)CRE-	3)ABL	0	% change Total BMD (t4-t3)/t3	9.64623
687	2)T2DM	1)CRE-	3)ABL	0	% change Total BMD (t4-t3)/t3	10.2905
698	2)T2DM	1)CRE-	3)ABL	0	% change Total BMD (t4-t3)/t3	5.55267
714	2)T2DM	1)CRE-	3)ABL	0	% change Total BMD (t4-t3)/t3	9.45611
726	2)T2DM	1)CRE-	3)ABL	0	% change Total BMD (t4-t3)/t3	7.11761
727	2)T2DM	1)CRE-	3)ABL	0	% change Total BMD (t4-t3)/t3	7.51992
728	2)T2DM	1)CRE-	3)ABL	0	% change Total BMD (t4-t3)/t3	9.28985
810	2)T2DM	1)CRE-	3)ABL	0	% change Total BMD (t4-t3)/t3	8.55119
314	2)T2DM	2)CRE+	1)VEH	0	% change Total BMD (t4-t3)/t3	0.661491
324	2)T2DM	2)CRE+	1)VEH	0	% change Total BMD (t4-t3)/t3	2.38713
360	2)T2DM	2)CRE+	1)VEH	0	% change Total BMD (t4-t3)/t3	6.49524
363	2)T2DM	2)CRE+	1)VEH	0	% change Total BMD (t4-t3)/t3	2.63686
364	2)T2DM	2)CRE+	1)VEH	0	% change Total BMD (t4-t3)/t3	1.13912
384	2)T2DM	2)CRE+	1)VEH	0	% change Total BMD (t4-t3)/t3	4.63501
408	2)T2DM	2)CRE+	1)VEH	0	% change Total BMD (t4-t3)/t3	2.4808
409	2)T2DM	2)CRE+	1)VEH	0	% change Total BMD (t4-t3)/t3	5.72089
424	2)T2DM	2)CRE+	1)VEH	0	% change Total BMD (t4-t3)/t3	4.11403
645	2)T2DM	2)CRE+	1)VEH	0	% change Total BMD (t4-t3)/t3	7.2804
660	2)T2DM	2)CRE+	1)VEH	0	% change Total BMD (t4-t3)/t3	3.45041
706	2)T2DM	2)CRE+	1)VEH	0	% change Total BMD (t4-t3)/t3	1.30935
721	2)T2DM	2)CRE+	1)VEH	0	% change Total BMD (t4-t3)/t3	0.186845
739	2)T2DM	2)CRE+	1)VEH	0	% change Total BMD (t4-t3)/t3	4.29607
742	2)T2DM	2)CRE+	1)VEH	0	% change Total BMD (t4-t3)/t3	5.44867	3.48282
659	2)T2DM	2)CRE+	2)PTH	0	% change Total BMD (t4-t3)/t3	5.72431
669	2)T2DM	2)CRE+	2)PTH	0	% change Total BMD (t4-t3)/t3	6.03717
709	2)T2DM	2)CRE+	2)PTH	0	% change Total BMD (t4-t3)/t3	2.6887
713	2)T2DM	2)CRE+	2)PTH	0	% change Total BMD (t4-t3)/t3	1.8103
740	2)T2DM	2)CRE+	2)PTH	0	% change Total BMD (t4-t3)/t3	3.99475
745	2)T2DM	2)CRE+	2)PTH	0	% change Total BMD (t4-t3)/t3	1.52753
780	2)T2DM	2)CRE+	2)PTH	0	% change Total BMD (t4-t3)/t3	5.06878
788	2)T2DM	2)CRE+	2)PTH	0	% change Total BMD (t4-t3)/t3	2.6935
791	2)T2DM	2)CRE+	2)PTH	0	% change Total BMD (t4-t3)/t3	1.34553
792	2)T2DM	2)CRE+	2)PTH	0	% change Total BMD (t4-t3)/t3	4.03203
809	2)T2DM	2)CRE+	2)PTH	0	% change Total BMD (t4-t3)/t3	4.7863
316	2)T2DM	2)CRE+	3)ABL	0	% change Total BMD (t4-t3)/t3	5.78212
320	2)T2DM	2)CRE+	3)ABL	0	% change Total BMD (t4-t3)/t3	3.35485
321	2)T2DM	2)CRE+	3)ABL	0	% change Total BMD (t4-t3)/t3	5.06975
351	2)T2DM	2)CRE+	3)ABL	0	% change Total BMD (t4-t3)/t3	3.92351
352	2)T2DM	2)CRE+	3)ABL	0	% change Total BMD (t4-t3)/t3	6.96108
371	2)T2DM	2)CRE+	3)ABL	0	% change Total BMD (t4-t3)/t3	4.82271
374	2)T2DM	2)CRE+	3)ABL	0	% change Total BMD (t4-t3)/t3	6.70807
410	2)T2DM	2)CRE+	3)ABL	0	% change Total BMD (t4-t3)/t3	6.21738
414	2)T2DM	2)CRE+	3)ABL	0	% change Total BMD (t4-t3)/t3	7.26463
642	2)T2DM	2)CRE+	3)ABL	0	% change Total BMD (t4-t3)/t3	2.63871
644	2)T2DM	2)CRE+	3)ABL	0	% change Total BMD (t4-t3)/t3	1.77435
671	2)T2DM	2)CRE+	3)ABL	0	% change Total BMD (t4-t3)/t3	3.06168
712	2)T2DM	2)CRE+	3)ABL	0	% change Total BMD (t4-t3)/t3	7.49037
715	2)T2DM	2)CRE+	3)ABL	0	% change Total BMD (t4-t3)/t3	9.10357
743	2)T2DM	2)CRE+	3)ABL	0	% change Total BMD (t4-t3)/t3	4.78169
744	2)T2DM	2)CRE+	3)ABL	0	% change Total BMD (t4-t3)/t3	4.9737	5.24551
