# Supplementary material for: DMP1-Cre expressing cells mediate the gain in bone mass and strength, but not the increase in bone remodeling, induced by ligands of the parathyroid hormone receptor
Source: Bone Res. 2026 Jul 30;14:77. doi: 10.1038/s41413-026-00555-z (PMC13424361; doi:10.1038/s41413-026-00555-z)
Supplement: Supplementary file 10 — Raw data for Figure 2 Percent Change femoral BMD [file 41413_2026_555_MOESM10_ESM.xlsx]

## Sheet: 3-way ANOVA results
Data transformation	Figure number & Outcome variable	Output type	Output label	Mean or Difference	SD for mean, SE for Difference	Lower limit of 95% CI	Upper limit of 95% CI	Effect size	t-value	degrees of freedom	unadjusted p-value	***: p<=0.05, *p<=0.10	FDR-adjusted p-value	***: p<=0.05, *p<=0.10
	Fig. 2E Femoral BMD	Group mean	LFD / CRE+ / ABL	3.3781	4.35635	0.7456	6.0106
	Fig. 2E Femoral BMD	Group mean	LFD / CRE+ / PTH	1.9121	2.69562	0.2831	3.541
	Fig. 2E Femoral BMD	Group mean	LFD / CRE+ / VEH	2.6109	2.67495	0.9945	4.2274
	Fig. 2E Femoral BMD	Group mean	LFD / CRE- / ABL	11.3521	2.88341	9.7553	12.9488
	Fig. 2E Femoral BMD	Group mean	LFD / CRE- / PTH	7.0162	3.98519	4.9672	9.0652
	Fig. 2E Femoral BMD	Group mean	LFD / CRE- / VEH	1.9548	3.89562	-0.2944	4.2041
	Fig. 2E Femoral BMD	Group mean	T2DM / CRE+ / ABL	7.9546	4.61077	5.5839	10.3252
	Fig. 2E Femoral BMD	Group mean	T2DM / CRE+ / PTH	9.3564	3.12789	7.2551	11.4578
	Fig. 2E Femoral BMD	Group mean	T2DM / CRE+ / VEH	5.1726	4.26283	2.8119	7.5333
	Fig. 2E Femoral BMD	Group mean	T2DM / CRE- / ABL	14.8363	3.0967	13.0483	16.6242
	Fig. 2E Femoral BMD	Group mean	T2DM / CRE- / PTH	14.438	4.21301	12.1931	16.683
	Fig. 2E Femoral BMD	Group mean	T2DM / CRE- / VEH	5.2157	3.2768	3.4696	6.9617
	Fig. 2E Femoral BMD	Model mean	LFD / CRE+ / ABL	3.3781	1.02508
	Fig. 2E Femoral BMD	Model mean	LFD / CRE+ / PTH	1.9121	1.02508
	Fig. 2E Femoral BMD	Model mean	LFD / CRE+ / VEH	2.6109	1.02508
	Fig. 2E Femoral BMD	Model mean	LFD / CRE- / ABL	11.3521	0.954293
	Fig. 2E Femoral BMD	Model mean	LFD / CRE- / PTH	7.0162	0.896402
	Fig. 2E Femoral BMD	Model mean	LFD / CRE- / VEH	1.9548	0.987787
	Fig. 2E Femoral BMD	Model mean	T2DM / CRE+ / ABL	7.9546	0.896402
	Fig. 2E Femoral BMD	Model mean	T2DM / CRE+ / PTH	9.3564	1.11437
	Fig. 2E Femoral BMD	Model mean	T2DM / CRE+ / VEH	5.1726	0.954293
	Fig. 2E Femoral BMD	Model mean	T2DM / CRE- / ABL	14.8363	0.987787
	Fig. 2E Femoral BMD	Model mean	T2DM / CRE- / PTH	14.438	0.92399
	Fig. 2E Femoral BMD	Model mean	T2DM / CRE- / VEH	5.2157	0.92399
	Fig. 2E Femoral BMD	Tested difference	ABL vs. Vehicle in LFD/Cre+	0.7672	1.44968	-2.0955	3.6299	0.1	0.53	162	0.5974		0.6795
	Fig. 2E Femoral BMD	Tested difference	ABL vs. Vehicle in LFD/Cre-	9.3972	1.37346	6.685	12.1094	1.25	6.84	162	<.0001	***	<.0001	***
	Fig. 2E Femoral BMD	Tested difference	ABL vs. Vehicle in T2DM/Cre+	2.782	1.30928	0.1965	5.3674	0.39	2.12	162	0.0351	***	0.0468	***
	Fig. 2E Femoral BMD	Tested difference	ABL vs. Vehicle in T2DM/Cre-	9.6206	1.35258	6.9496	12.2916	1.3	7.11	162	<.0001	***	<.0001	***
	Fig. 2E Femoral BMD	Tested difference	CRE+ vs. CRE- in LFD/ABL	-7.9739	1.40052	-10.7396	-5.2083	1.04	-5.69	162	<.0001	***	<.0001	***
	Fig. 2E Femoral BMD	Tested difference	CRE+ vs. CRE- in LFD/PTH	-5.1041	1.36173	-7.7932	-2.4151	0.68	-3.75	162	0.0002	***	0.0005	***
	Fig. 2E Femoral BMD	Tested difference	CRE+ vs. CRE- in LFD/Vehicle	0.6561	1.42355	-2.155	3.4672	0.08	0.46	162	0.6455		0.6795
	Fig. 2E Femoral BMD	Tested difference	CRE+ vs. CRE- in T2DM/ABL	-6.8817	1.33389	-9.5158	-4.2476	0.94	-5.16	162	<.0001	***	<.0001	***
	Fig. 2E Femoral BMD	Tested difference	CRE+ vs. CRE- in T2DM/PTH	-5.0816	1.44761	-7.9403	-2.223	0.64	-3.51	162	0.0006	***	0.0012	***
	Fig. 2E Femoral BMD	Tested difference	CRE+ vs. CRE- in T2DM/Vehicle	-0.04305	1.32832	-2.6661	2.58	0.01	-0.03	162	0.9742		0.9742
	Fig. 2E Femoral BMD	Tested difference	PTH vs. Vehicle in LFD/Cre+	-0.6988	1.44968	-3.5615	2.1639	0.09	-0.48	162	0.6304		0.6795
	Fig. 2E Femoral BMD	Tested difference	PTH vs. Vehicle in LFD/Cre-	5.0614	1.33389	2.4273	7.6954	0.69	3.79	162	0.0002	***	0.0005	***
	Fig. 2E Femoral BMD	Tested difference	PTH vs. Vehicle in T2DM/Cre+	4.1838	1.46714	1.2866	7.081	0.52	2.85	162	0.0049	***	0.0082	***
	Fig. 2E Femoral BMD	Tested difference	PTH vs. Vehicle in T2DM/Cre-	9.2224	1.30672	6.642	11.8028	1.29	7.06	162	<.0001	***	<.0001	***
	Fig. 2E Femoral BMD	Tested difference	T2DM vs. LFD in CRE+/ABL	4.5764	1.36173	1.8874	7.2655	0.61	3.36	162	0.001	***	0.0018	***
	Fig. 2E Femoral BMD	Tested difference	T2DM vs. LFD in CRE+/PTH	7.4443	1.51414	4.4543	10.4343	0.9	4.92	162	<.0001	***	<.0001	***
	Fig. 2E Femoral BMD	Tested difference	T2DM vs. LFD in CRE+/Vehicle	2.5617	1.40052	-0.2039	5.3273	0.33	1.83	162	0.0692	*	0.0865	*
	Fig. 2E Femoral BMD	Tested difference	T2DM vs. LFD in CRE-/ABL	3.4842	1.37346	0.772	6.1964	0.46	2.54	162	0.0121	***	0.0187	***
	Fig. 2E Femoral BMD	Tested difference	T2DM vs. LFD in CRE-/PTH	7.4218	1.28736	4.8797	9.964	1.05	5.77	162	<.0001	***	<.0001	***
	Fig. 2E Femoral BMD	Tested difference	T2DM vs. LFD in CRE-/Vehicle	3.2608	1.35258	0.5898	5.9318	0.44	2.41	162	0.017	***	0.0243	***

## Sheet: Means table
Variable	Label	CRE	Stats	C / VEH	C / PTH	C / ABL	DM / VEH	DM / PTH	DM / ABL
Variable	Label	cre	stat_label	c_veh	c_pth	c_abl	dm_veh	dm_pth	dm_abl
pchange_femurbmd_t43	% change Femoral BMD (t4-t3)/t3	1)CRE-	mean +/- sd	1.95 +/- 3.90	7.02 +/- 3.99	11.35 +/- 2.88	5.22 +/- 3.28	14.44 +/- 4.21	14.84 +/- 3.10
pchange_femurbmd_t43	% change Femoral BMD (t4-t3)/t3	1)CRE-	n	14	17	15	16	16	14
pchange_femurbmd_t43	% change Femoral BMD (t4-t3)/t3	2)CRE+	mean +/- sd	2.61 +/- 2.67	1.91 +/- 2.70	3.38 +/- 4.36	5.17 +/- 4.26	9.36 +/- 3.13	7.95 +/- 4.61
pchange_femurbmd_t43	% change Femoral BMD (t4-t3)/t3	2)CRE+	n	13	13	13	15	11	17

## Sheet: Analysis Dataset
ID	Group	Cre	Treatment	Timepoint	Label	Variable
441	1)LFD	1)CRE-	1)VEH	0	% change Femoral BMD (t4-t3)/t3	5.48862
445	1)LFD	1)CRE-	1)VEH	0	% change Femoral BMD (t4-t3)/t3	8.42857
447	1)LFD	1)CRE-	1)VEH	0	% change Femoral BMD (t4-t3)/t3	-3.77574
471	1)LFD	1)CRE-	1)VEH	0	% change Femoral BMD (t4-t3)/t3	6.08808
477	1)LFD	1)CRE-	1)VEH	0	% change Femoral BMD (t4-t3)/t3	0.381679
521	1)LFD	1)CRE-	1)VEH	0	% change Femoral BMD (t4-t3)/t3	7.13287
535	1)LFD	1)CRE-	1)VEH	0	% change Femoral BMD (t4-t3)/t3	2.53807
538	1)LFD	1)CRE-	1)VEH	0	% change Femoral BMD (t4-t3)/t3	4.08971
540	1)LFD	1)CRE-	1)VEH	0	% change Femoral BMD (t4-t3)/t3	-1.01138
570	1)LFD	1)CRE-	1)VEH	0	% change Femoral BMD (t4-t3)/t3	-0.373599
716	1)LFD	1)CRE-	1)VEH	0	% change Femoral BMD (t4-t3)/t3	-4.34783
736	1)LFD	1)CRE-	1)VEH	0	% change Femoral BMD (t4-t3)/t3	0.549451
738	1)LFD	1)CRE-	1)VEH	0	% change Femoral BMD (t4-t3)/t3	1.91571
812	1)LFD	1)CRE-	1)VEH	0	% change Femoral BMD (t4-t3)/t3	0.263505
434	1)LFD	1)CRE-	2)PTH	0	% change Femoral BMD (t4-t3)/t3	8.58257
437	1)LFD	1)CRE-	2)PTH	0	% change Femoral BMD (t4-t3)/t3	3.13351
446	1)LFD	1)CRE-	2)PTH	0	% change Femoral BMD (t4-t3)/t3	3.45238
481	1)LFD	1)CRE-	2)PTH	0	% change Femoral BMD (t4-t3)/t3	4.80641
530	1)LFD	1)CRE-	2)PTH	0	% change Femoral BMD (t4-t3)/t3	11.4206
536	1)LFD	1)CRE-	2)PTH	0	% change Femoral BMD (t4-t3)/t3	10.757
539	1)LFD	1)CRE-	2)PTH	0	% change Femoral BMD (t4-t3)/t3	5.66281
561	1)LFD	1)CRE-	2)PTH	0	% change Femoral BMD (t4-t3)/t3	8.50785
562	1)LFD	1)CRE-	2)PTH	0	% change Femoral BMD (t4-t3)/t3	2.85344
573	1)LFD	1)CRE-	2)PTH	0	% change Femoral BMD (t4-t3)/t3	4.12903
618	1)LFD	1)CRE-	2)PTH	0	% change Femoral BMD (t4-t3)/t3	1.31108
619	1)LFD	1)CRE-	2)PTH	0	% change Femoral BMD (t4-t3)/t3	3.55781
719	1)LFD	1)CRE-	2)PTH	0	% change Femoral BMD (t4-t3)/t3	7.13436
733	1)LFD	1)CRE-	2)PTH	0	% change Femoral BMD (t4-t3)/t3	11.6279
734	1)LFD	1)CRE-	2)PTH	0	% change Femoral BMD (t4-t3)/t3	14.5007
735	1)LFD	1)CRE-	2)PTH	0	% change Femoral BMD (t4-t3)/t3	12.5819
794	1)LFD	1)CRE-	2)PTH	0	% change Femoral BMD (t4-t3)/t3	5.25641
443	1)LFD	1)CRE-	3)ABL	0	% change Femoral BMD (t4-t3)/t3	12.0968
456	1)LFD	1)CRE-	3)ABL	0	% change Femoral BMD (t4-t3)/t3	8.5639
459	1)LFD	1)CRE-	3)ABL	0	% change Femoral BMD (t4-t3)/t3	9.92063
470	1)LFD	1)CRE-	3)ABL	0	% change Femoral BMD (t4-t3)/t3	11.7312
496	1)LFD	1)CRE-	3)ABL	0	% change Femoral BMD (t4-t3)/t3	16
541	1)LFD	1)CRE-	3)ABL	0	% change Femoral BMD (t4-t3)/t3	7.91557
554	1)LFD	1)CRE-	3)ABL	0	% change Femoral BMD (t4-t3)/t3	12.5
558	1)LFD	1)CRE-	3)ABL	0	% change Femoral BMD (t4-t3)/t3	16.8142
559	1)LFD	1)CRE-	3)ABL	0	% change Femoral BMD (t4-t3)/t3	12.6514
571	1)LFD	1)CRE-	3)ABL	0	% change Femoral BMD (t4-t3)/t3	10.2144
608	1)LFD	1)CRE-	3)ABL	0	% change Femoral BMD (t4-t3)/t3	11.3573
717	1)LFD	1)CRE-	3)ABL	0	% change Femoral BMD (t4-t3)/t3	9.33504
729	1)LFD	1)CRE-	3)ABL	0	% change Femoral BMD (t4-t3)/t3	7.00246
732	1)LFD	1)CRE-	3)ABL	0	% change Femoral BMD (t4-t3)/t3	9.41935
737	1)LFD	1)CRE-	3)ABL	0	% change Femoral BMD (t4-t3)/t3	14.7586
435	1)LFD	2)CRE+	1)VEH	0	% change Femoral BMD (t4-t3)/t3	2.71041
444	1)LFD	2)CRE+	1)VEH	0	% change Femoral BMD (t4-t3)/t3	7.9602
467	1)LFD	2)CRE+	1)VEH	0	% change Femoral BMD (t4-t3)/t3	1.07383
468	1)LFD	2)CRE+	1)VEH	0	% change Femoral BMD (t4-t3)/t3	4.4586
469	1)LFD	2)CRE+	1)VEH	0	% change Femoral BMD (t4-t3)/t3	3.49127
519	1)LFD	2)CRE+	1)VEH	0	% change Femoral BMD (t4-t3)/t3	7.62155
528	1)LFD	2)CRE+	1)VEH	0	% change Femoral BMD (t4-t3)/t3	1.19435
569	1)LFD	2)CRE+	1)VEH	0	% change Femoral BMD (t4-t3)/t3	0.782269
572	1)LFD	2)CRE+	1)VEH	0	% change Femoral BMD (t4-t3)/t3	0.253807
592	1)LFD	2)CRE+	1)VEH	0	% change Femoral BMD (t4-t3)/t3	2.11443
617	1)LFD	2)CRE+	1)VEH	0	% change Femoral BMD (t4-t3)/t3	2.40826
627	1)LFD	2)CRE+	1)VEH	0	% change Femoral BMD (t4-t3)/t3	0.140056
772	1)LFD	2)CRE+	1)VEH	0	% change Femoral BMD (t4-t3)/t3	-0.267023
455	1)LFD	2)CRE+	2)PTH	0	% change Femoral BMD (t4-t3)/t3	-0.254453
457	1)LFD	2)CRE+	2)PTH	0	% change Femoral BMD (t4-t3)/t3	3.85144
458	1)LFD	2)CRE+	2)PTH	0	% change Femoral BMD (t4-t3)/t3	-0.95498
517	1)LFD	2)CRE+	2)PTH	0	% change Femoral BMD (t4-t3)/t3	-0.129366
518	1)LFD	2)CRE+	2)PTH	0	% change Femoral BMD (t4-t3)/t3	2.82555
522	1)LFD	2)CRE+	2)PTH	0	% change Femoral BMD (t4-t3)/t3	9.2437
529	1)LFD	2)CRE+	2)PTH	0	% change Femoral BMD (t4-t3)/t3	0.680272
537	1)LFD	2)CRE+	2)PTH	0	% change Femoral BMD (t4-t3)/t3	0.37594
563	1)LFD	2)CRE+	2)PTH	0	% change Femoral BMD (t4-t3)/t3	2.81879
565	1)LFD	2)CRE+	2)PTH	0	% change Femoral BMD (t4-t3)/t3	1.5444
600	1)LFD	2)CRE+	2)PTH	0	% change Femoral BMD (t4-t3)/t3	3.00654
718	1)LFD	2)CRE+	2)PTH	0	% change Femoral BMD (t4-t3)/t3	-0.450958
795	1)LFD	2)CRE+	2)PTH	0	% change Femoral BMD (t4-t3)/t3	2.30024
436	1)LFD	2)CRE+	3)ABL	0	% change Femoral BMD (t4-t3)/t3	2.00753
442	1)LFD	2)CRE+	3)ABL	0	% change Femoral BMD (t4-t3)/t3	4.01035
478	1)LFD	2)CRE+	3)ABL	0	% change Femoral BMD (t4-t3)/t3	-3.13175
486	1)LFD	2)CRE+	3)ABL	0	% change Femoral BMD (t4-t3)/t3	-3.78973
495	1)LFD	2)CRE+	3)ABL	0	% change Femoral BMD (t4-t3)/t3	7.79055
520	1)LFD	2)CRE+	3)ABL	0	% change Femoral BMD (t4-t3)/t3	2.35131
553	1)LFD	2)CRE+	3)ABL	0	% change Femoral BMD (t4-t3)/t3	3.64964
564	1)LFD	2)CRE+	3)ABL	0	% change Femoral BMD (t4-t3)/t3	7.48299
566	1)LFD	2)CRE+	3)ABL	0	% change Femoral BMD (t4-t3)/t3	7.18157
591	1)LFD	2)CRE+	3)ABL	0	% change Femoral BMD (t4-t3)/t3	-1.17786
602	1)LFD	2)CRE+	3)ABL	0	% change Femoral BMD (t4-t3)/t3	1.82529
609	1)LFD	2)CRE+	3)ABL	0	% change Femoral BMD (t4-t3)/t3	10.7285
808	1)LFD	2)CRE+	3)ABL	0	% change Femoral BMD (t4-t3)/t3	4.98721
322	2)T2DM	1)CRE-	1)VEH	0	% change Femoral BMD (t4-t3)/t3	2.12766
354	2)T2DM	1)CRE-	1)VEH	0	% change Femoral BMD (t4-t3)/t3	11.5616
361	2)T2DM	1)CRE-	1)VEH	0	% change Femoral BMD (t4-t3)/t3	5.41353
368	2)T2DM	1)CRE-	1)VEH	0	% change Femoral BMD (t4-t3)/t3	5.59345
413	2)T2DM	1)CRE-	1)VEH	0	% change Femoral BMD (t4-t3)/t3	3.1746
662	2)T2DM	1)CRE-	1)VEH	0	% change Femoral BMD (t4-t3)/t3	0.240385
663	2)T2DM	1)CRE-	1)VEH	0	% change Femoral BMD (t4-t3)/t3	4.8433
678	2)T2DM	1)CRE-	1)VEH	0	% change Femoral BMD (t4-t3)/t3	4.87465
684	2)T2DM	1)CRE-	1)VEH	0	% change Femoral BMD (t4-t3)/t3	3.84615
699	2)T2DM	1)CRE-	1)VEH	0	% change Femoral BMD (t4-t3)/t3	2.32221
710	2)T2DM	1)CRE-	1)VEH	0	% change Femoral BMD (t4-t3)/t3	10.6481
711	2)T2DM	1)CRE-	1)VEH	0	% change Femoral BMD (t4-t3)/t3	2.0438
722	2)T2DM	1)CRE-	1)VEH	0	% change Femoral BMD (t4-t3)/t3	5.56391
724	2)T2DM	1)CRE-	1)VEH	0	% change Femoral BMD (t4-t3)/t3	5.64399
741	2)T2DM	1)CRE-	1)VEH	0	% change Femoral BMD (t4-t3)/t3	4.72222
790	2)T2DM	1)CRE-	1)VEH	0	% change Femoral BMD (t4-t3)/t3	10.8309
643	2)T2DM	1)CRE-	2)PTH	0	% change Femoral BMD (t4-t3)/t3	17.9856
672	2)T2DM	1)CRE-	2)PTH	0	% change Femoral BMD (t4-t3)/t3	12.749
677	2)T2DM	1)CRE-	2)PTH	0	% change Femoral BMD (t4-t3)/t3	17.223
685	2)T2DM	1)CRE-	2)PTH	0	% change Femoral BMD (t4-t3)/t3	12.3139
686	2)T2DM	1)CRE-	2)PTH	0	% change Femoral BMD (t4-t3)/t3	10.4225
707	2)T2DM	1)CRE-	2)PTH	0	% change Femoral BMD (t4-t3)/t3	6.45161
708	2)T2DM	1)CRE-	2)PTH	0	% change Femoral BMD (t4-t3)/t3	15.9265
720	2)T2DM	1)CRE-	2)PTH	0	% change Femoral BMD (t4-t3)/t3	13.9831
725	2)T2DM	1)CRE-	2)PTH	0	% change Femoral BMD (t4-t3)/t3	21.0678
730	2)T2DM	1)CRE-	2)PTH	0	% change Femoral BMD (t4-t3)/t3	18.1416
731	2)T2DM	1)CRE-	2)PTH	0	% change Femoral BMD (t4-t3)/t3	11.2216
779	2)T2DM	1)CRE-	2)PTH	0	% change Femoral BMD (t4-t3)/t3	10.2319
781	2)T2DM	1)CRE-	2)PTH	0	% change Femoral BMD (t4-t3)/t3	11.4407
789	2)T2DM	1)CRE-	2)PTH	0	% change Femoral BMD (t4-t3)/t3	20.8333
793	2)T2DM	1)CRE-	2)PTH	0	% change Femoral BMD (t4-t3)/t3	12.4814
811	2)T2DM	1)CRE-	2)PTH	0	% change Femoral BMD (t4-t3)/t3	18.5351
358	2)T2DM	1)CRE-	3)ABL	0	% change Femoral BMD (t4-t3)/t3	18.1287
370	2)T2DM	1)CRE-	3)ABL	0	% change Femoral BMD (t4-t3)/t3	20.3226
383	2)T2DM	1)CRE-	3)ABL	0	% change Femoral BMD (t4-t3)/t3	17.7353
406	2)T2DM	1)CRE-	3)ABL	0	% change Femoral BMD (t4-t3)/t3	11.0429
428	2)T2DM	1)CRE-	3)ABL	0	% change Femoral BMD (t4-t3)/t3	10.5341
670	2)T2DM	1)CRE-	3)ABL	0	% change Femoral BMD (t4-t3)/t3	11.8509
679	2)T2DM	1)CRE-	3)ABL	0	% change Femoral BMD (t4-t3)/t3	15.4483
687	2)T2DM	1)CRE-	3)ABL	0	% change Femoral BMD (t4-t3)/t3	13.324
698	2)T2DM	1)CRE-	3)ABL	0	% change Femoral BMD (t4-t3)/t3	10.2351
714	2)T2DM	1)CRE-	3)ABL	0	% change Femoral BMD (t4-t3)/t3	15.3639
726	2)T2DM	1)CRE-	3)ABL	0	% change Femoral BMD (t4-t3)/t3	14.1606
727	2)T2DM	1)CRE-	3)ABL	0	% change Femoral BMD (t4-t3)/t3	16.9841
728	2)T2DM	1)CRE-	3)ABL	0	% change Femoral BMD (t4-t3)/t3	16.5242
810	2)T2DM	1)CRE-	3)ABL	0	% change Femoral BMD (t4-t3)/t3	16.053
314	2)T2DM	2)CRE+	1)VEH	0	% change Femoral BMD (t4-t3)/t3	-0.745156
324	2)T2DM	2)CRE+	1)VEH	0	% change Femoral BMD (t4-t3)/t3	4.7482
360	2)T2DM	2)CRE+	1)VEH	0	% change Femoral BMD (t4-t3)/t3	10.2167
363	2)T2DM	2)CRE+	1)VEH	0	% change Femoral BMD (t4-t3)/t3	7.12121
364	2)T2DM	2)CRE+	1)VEH	0	% change Femoral BMD (t4-t3)/t3	5.69444
384	2)T2DM	2)CRE+	1)VEH	0	% change Femoral BMD (t4-t3)/t3	4.36562
408	2)T2DM	2)CRE+	1)VEH	0	% change Femoral BMD (t4-t3)/t3	4.99266
409	2)T2DM	2)CRE+	1)VEH	0	% change Femoral BMD (t4-t3)/t3	0.554785
424	2)T2DM	2)CRE+	1)VEH	0	% change Femoral BMD (t4-t3)/t3	7.0997
645	2)T2DM	2)CRE+	1)VEH	0	% change Femoral BMD (t4-t3)/t3	12.2333
660	2)T2DM	2)CRE+	1)VEH	0	% change Femoral BMD (t4-t3)/t3	7.56063
706	2)T2DM	2)CRE+	1)VEH	0	% change Femoral BMD (t4-t3)/t3	-1.14943
721	2)T2DM	2)CRE+	1)VEH	0	% change Femoral BMD (t4-t3)/t3	4.90884
739	2)T2DM	2)CRE+	1)VEH	0	% change Femoral BMD (t4-t3)/t3	10.8382
742	2)T2DM	2)CRE+	1)VEH	0	% change Femoral BMD (t4-t3)/t3	-0.850547
659	2)T2DM	2)CRE+	2)PTH	0	% change Femoral BMD (t4-t3)/t3	11.2925
669	2)T2DM	2)CRE+	2)PTH	0	% change Femoral BMD (t4-t3)/t3	6.63957
709	2)T2DM	2)CRE+	2)PTH	0	% change Femoral BMD (t4-t3)/t3	12.028
713	2)T2DM	2)CRE+	2)PTH	0	% change Femoral BMD (t4-t3)/t3	10.8696
740	2)T2DM	2)CRE+	2)PTH	0	% change Femoral BMD (t4-t3)/t3	5.69444
745	2)T2DM	2)CRE+	2)PTH	0	% change Femoral BMD (t4-t3)/t3	7.173
780	2)T2DM	2)CRE+	2)PTH	0	% change Femoral BMD (t4-t3)/t3	15.5786
788	2)T2DM	2)CRE+	2)PTH	0	% change Femoral BMD (t4-t3)/t3	6.32022
791	2)T2DM	2)CRE+	2)PTH	0	% change Femoral BMD (t4-t3)/t3	7.62389
792	2)T2DM	2)CRE+	2)PTH	0	% change Femoral BMD (t4-t3)/t3	7.89096
809	2)T2DM	2)CRE+	2)PTH	0	% change Femoral BMD (t4-t3)/t3	11.8098
316	2)T2DM	2)CRE+	3)ABL	0	% change Femoral BMD (t4-t3)/t3	0.151745
320	2)T2DM	2)CRE+	3)ABL	0	% change Femoral BMD (t4-t3)/t3	3.58744
321	2)T2DM	2)CRE+	3)ABL	0	% change Femoral BMD (t4-t3)/t3	7.76545
351	2)T2DM	2)CRE+	3)ABL	0	% change Femoral BMD (t4-t3)/t3	6.26741
352	2)T2DM	2)CRE+	3)ABL	0	% change Femoral BMD (t4-t3)/t3	11.8871
366	2)T2DM	2)CRE+	3)ABL	0	% change Femoral BMD (t4-t3)/t3	2.37762
371	2)T2DM	2)CRE+	3)ABL	0	% change Femoral BMD (t4-t3)/t3	8.16619
374	2)T2DM	2)CRE+	3)ABL	0	% change Femoral BMD (t4-t3)/t3	10.9375
410	2)T2DM	2)CRE+	3)ABL	0	% change Femoral BMD (t4-t3)/t3	6.00858
414	2)T2DM	2)CRE+	3)ABL	0	% change Femoral BMD (t4-t3)/t3	10.0982
642	2)T2DM	2)CRE+	3)ABL	0	% change Femoral BMD (t4-t3)/t3	2.46114
644	2)T2DM	2)CRE+	3)ABL	0	% change Femoral BMD (t4-t3)/t3	3.16206
671	2)T2DM	2)CRE+	3)ABL	0	% change Femoral BMD (t4-t3)/t3	12.9167
712	2)T2DM	2)CRE+	3)ABL	0	% change Femoral BMD (t4-t3)/t3	14.4681
715	2)T2DM	2)CRE+	3)ABL	0	% change Femoral BMD (t4-t3)/t3	9.38776
743	2)T2DM	2)CRE+	3)ABL	0	% change Femoral BMD (t4-t3)/t3	9.30233
744	2)T2DM	2)CRE+	3)ABL	0	% change Femoral BMD (t4-t3)/t3	16.2824
