# Supplementary material for: DMP1-Cre expressing cells mediate the gain in bone mass and strength, but not the increase in bone remodeling, induced by ligands of the parathyroid hormone receptor
Source: Bone Res. 2026 Jul 30;14:77. doi: 10.1038/s41413-026-00555-z (PMC13424361; doi:10.1038/s41413-026-00555-z)
Supplement: Supplementary file 11 — Raw data for Figure 2f Percent change spinal BMD [file 41413_2026_555_MOESM11_ESM.xlsx]

## Sheet: 3-way ANOVA results
Data transformation	Figure number & Outcome variable	Output type	Output label	Mean or Difference	SD for mean, SE for Difference	Lower limit of 95% CI	Upper limit of 95% CI	Effect size	t-value	degrees of freedom	unadjusted p-value	***: p<=0.05, *p<=0.10	FDR-adjusted p-value	***: p<=0.05, *p<=0.10
	Fig. 2F Spinal BMD	Group mean	LFD / CRE+ / ABL	-8.1322	7.34249	-12.5692	-3.6952
	Fig. 2F Spinal BMD	Group mean	LFD / CRE+ / PTH	-5.8788	5.89392	-9.1427	-2.6149
	Fig. 2F Spinal BMD	Group mean	LFD / CRE+ / VEH	-1.3002	3.63714	-3.6112	1.0107
	Fig. 2F Spinal BMD	Group mean	LFD / CRE- / ABL	-0.1364	5.22529	-3.0301	2.7572
	Fig. 2F Spinal BMD	Group mean	LFD / CRE- / PTH	2.6493	5.44061	-0.148	5.4467
	Fig. 2F Spinal BMD	Group mean	LFD / CRE- / VEH	-0.2606	5.32009	-3.2068	2.6855
	Fig. 2F Spinal BMD	Group mean	T2DM / CRE+ / ABL	-0.7878	8.19691	-5.0022	3.4267
	Fig. 2F Spinal BMD	Group mean	T2DM / CRE+ / PTH	-1.9544	4.96127	-5.2874	1.3786
	Fig. 2F Spinal BMD	Group mean	T2DM / CRE+ / VEH	0.7864	4.52696	-1.8274	3.4002
	Fig. 2F Spinal BMD	Group mean	T2DM / CRE- / ABL	8.0296	4.99125	5.1477	10.9114
	Fig. 2F Spinal BMD	Group mean	T2DM / CRE- / PTH	7.2953	4.63267	4.8267	9.7639
	Fig. 2F Spinal BMD	Group mean	T2DM / CRE- / VEH	3.8346	4.75415	1.3013	6.3679
	Fig. 2F Spinal BMD	Model mean	LFD / CRE+ / ABL	-8.1322	1.55189
	Fig. 2F Spinal BMD	Model mean	LFD / CRE+ / PTH	-5.8788	1.44473
	Fig. 2F Spinal BMD	Model mean	LFD / CRE+ / VEH	-1.3002	1.61526
	Fig. 2F Spinal BMD	Model mean	LFD / CRE- / ABL	-0.1364	1.44473
	Fig. 2F Spinal BMD	Model mean	LFD / CRE- / PTH	2.6493	1.35709
	Fig. 2F Spinal BMD	Model mean	LFD / CRE- / VEH	-0.2606	1.44473
	Fig. 2F Spinal BMD	Model mean	T2DM / CRE+ / ABL	-0.7878	1.35709
	Fig. 2F Spinal BMD	Model mean	T2DM / CRE+ / PTH	-1.9544	1.68708
	Fig. 2F Spinal BMD	Model mean	T2DM / CRE+ / VEH	0.7864	1.49544
	Fig. 2F Spinal BMD	Model mean	T2DM / CRE- / ABL	8.0296	1.49544
	Fig. 2F Spinal BMD	Model mean	T2DM / CRE- / PTH	7.2953	1.39885
	Fig. 2F Spinal BMD	Model mean	T2DM / CRE- / VEH	3.8346	1.39885
	Fig. 2F Spinal BMD	Tested difference	ABL vs. Vehicle in LFD/Cre+	-6.832	2.23996	-11.255	-2.4089	0.56	-3.05	163	0.0027	***	0.0076	***
	Fig. 2F Spinal BMD	Tested difference	ABL vs. Vehicle in LFD/Cre-	0.1242	2.04315	-3.9103	4.1587	0.01	0.06	163	0.9516		0.9516
	Fig. 2F Spinal BMD	Tested difference	ABL vs. Vehicle in T2DM/Cre+	-1.5742	2.01941	-5.5617	2.4134	0.14	-0.78	163	0.4368		0.4853
	Fig. 2F Spinal BMD	Tested difference	ABL vs. Vehicle in T2DM/Cre-	4.195	2.04771	0.1515	8.2385	0.37	2.05	163	0.0421	***	0.0788	*
	Fig. 2F Spinal BMD	Tested difference	CRE+ vs. CRE- in LFD/ABL	-7.9958	2.12028	-12.1825	-3.809	0.69	-3.77	163	0.0002	***	0.0009	***
	Fig. 2F Spinal BMD	Tested difference	CRE+ vs. CRE- in LFD/PTH	-8.5281	1.98215	-12.4422	-4.6141	0.79	-4.3	163	<.0001	***	0.0003	***
	Fig. 2F Spinal BMD	Tested difference	CRE+ vs. CRE- in LFD/Vehicle	-1.0396	2.16709	-5.3188	3.2396	0.09	-0.48	163	0.6321		0.6653
	Fig. 2F Spinal BMD	Tested difference	CRE+ vs. CRE- in T2DM/ABL	-8.8174	2.01941	-12.8049	-4.8298	0.8	-4.37	163	<.0001	***	0.0003	***
	Fig. 2F Spinal BMD	Tested difference	CRE+ vs. CRE- in T2DM/PTH	-9.2497	2.19158	-13.5773	-4.9222	0.77	-4.22	163	<.0001	***	0.0003	***
	Fig. 2F Spinal BMD	Tested difference	CRE+ vs. CRE- in T2DM/Vehicle	-3.0482	2.04771	-7.0917	0.9952	0.27	-1.49	163	0.1385		0.192
	Fig. 2F Spinal BMD	Tested difference	PTH vs. Vehicle in LFD/Cre+	-4.5786	2.16709	-8.8578	-0.2994	0.39	-2.11	163	0.0361	***	0.0788	*
	Fig. 2F Spinal BMD	Tested difference	PTH vs. Vehicle in LFD/Cre-	2.91	1.98215	-1.004	6.824	0.27	1.47	163	0.144		0.192
	Fig. 2F Spinal BMD	Tested difference	PTH vs. Vehicle in T2DM/Cre+	-2.7408	2.25445	-7.1925	1.7109	0.22	-1.22	163	0.2258		0.2823
	Fig. 2F Spinal BMD	Tested difference	PTH vs. Vehicle in T2DM/Cre-	3.4607	1.97828	-0.4456	7.3671	0.32	1.75	163	0.0821	*	0.1263
	Fig. 2F Spinal BMD	Tested difference	T2DM vs. LFD in CRE+/ABL	7.3444	2.06156	3.2736	11.4152	0.65	3.56	163	0.0005	***	0.0016	***
	Fig. 2F Spinal BMD	Tested difference	T2DM vs. LFD in CRE+/PTH	3.9244	2.22114	-0.4615	8.3103	0.32	1.77	163	0.0791	*	0.1263
	Fig. 2F Spinal BMD	Tested difference	T2DM vs. LFD in CRE+/Vehicle	2.0866	2.20122	-2.26	6.4332	0.17	0.95	163	0.3446		0.4054
	Fig. 2F Spinal BMD	Tested difference	T2DM vs. LFD in CRE-/ABL	8.166	2.07932	4.0602	12.2719	0.72	3.93	163	0.0001	***	0.0006	***
	Fig. 2F Spinal BMD	Tested difference	T2DM vs. LFD in CRE-/ABL	8.166	2.07932	4.0602	12.2719	0.72	3.93	163	0.0001	***	0.0006	***
	Fig. 2F Spinal BMD	Tested difference	T2DM vs. LFD in CRE-/Vehicle	4.0952	2.01098	0.1243	8.0661	0.37	2.04	163	0.0433	***	0.0788	*

## Sheet: Means table
Variable	Label	CRE	Stats	C / VEH	C / PTH	C / ABL	DM / VEH	DM / PTH	DM / ABL
pchange_spinalbmd_t43	% change Spinal BMD (t4-t3)/t3	1)CRE-	mean +/- sd	-0.26 +/- 5.32	2.65 +/- 5.44	-0.14 +/- 5.23	3.83 +/- 4.75	7.30 +/- 4.63	8.03 +/- 4.99
pchange_spinalbmd_t43	% change Spinal BMD (t4-t3)/t3	1)CRE-	n	15	17	15	16	16	14
pchange_spinalbmd_t43	% change Spinal BMD (t4-t3)/t3	2)CRE+	mean +/- sd	-1.30 +/- 3.64	-5.88 +/- 5.89	-8.13 +/- 7.34	0.79 +/- 4.53	-1.95 +/- 4.96	-0.79 +/- 8.20
pchange_spinalbmd_t43	% change Spinal BMD (t4-t3)/t3	2)CRE+	n	12	15	13	14	11	17
						6.55
						-22.81

## Sheet: Analysis Dataset
ID	Group	Cre	Treatment	Timepoint	Label	Variable
441	1)LFD	1)CRE-	1)VEH	0	% change Spinal BMD (t4-t3)/t3	-1.89394
445	1)LFD	1)CRE-	1)VEH	0	% change Spinal BMD (t4-t3)/t3	-0.367647
447	1)LFD	1)CRE-	1)VEH	0	% change Spinal BMD (t4-t3)/t3	-2.21088
471	1)LFD	1)CRE-	1)VEH	0	% change Spinal BMD (t4-t3)/t3	-1.38614
477	1)LFD	1)CRE-	1)VEH	0	% change Spinal BMD (t4-t3)/t3	-10.306
497	1)LFD	1)CRE-	1)VEH	0	% change Spinal BMD (t4-t3)/t3	-3.7037
521	1)LFD	1)CRE-	1)VEH	0	% change Spinal BMD (t4-t3)/t3	7.22433
535	1)LFD	1)CRE-	1)VEH	0	% change Spinal BMD (t4-t3)/t3	-0.880282
538	1)LFD	1)CRE-	1)VEH	0	% change Spinal BMD (t4-t3)/t3	1.97487
540	1)LFD	1)CRE-	1)VEH	0	% change Spinal BMD (t4-t3)/t3	-0.704225
570	1)LFD	1)CRE-	1)VEH	0	% change Spinal BMD (t4-t3)/t3	3.14136
716	1)LFD	1)CRE-	1)VEH	0	% change Spinal BMD (t4-t3)/t3	8.78136
736	1)LFD	1)CRE-	1)VEH	0	% change Spinal BMD (t4-t3)/t3	-2.92398
738	1)LFD	1)CRE-	1)VEH	0	% change Spinal BMD (t4-t3)/t3	-7.86713
812	1)LFD	1)CRE-	1)VEH	0	% change Spinal BMD (t4-t3)/t3	7.21248
434	1)LFD	1)CRE-	2)PTH	0	% change Spinal BMD (t4-t3)/t3	-5.59441
437	1)LFD	1)CRE-	2)PTH	0	% change Spinal BMD (t4-t3)/t3	10.8007
446	1)LFD	1)CRE-	2)PTH	0	% change Spinal BMD (t4-t3)/t3	0.907441
481	1)LFD	1)CRE-	2)PTH	0	% change Spinal BMD (t4-t3)/t3	-1.99667
530	1)LFD	1)CRE-	2)PTH	0	% change Spinal BMD (t4-t3)/t3	-2.01465
536	1)LFD	1)CRE-	2)PTH	0	% change Spinal BMD (t4-t3)/t3	4.62107
539	1)LFD	1)CRE-	2)PTH	0	% change Spinal BMD (t4-t3)/t3	7.10572
561	1)LFD	1)CRE-	2)PTH	0	% change Spinal BMD (t4-t3)/t3	9.95763
562	1)LFD	1)CRE-	2)PTH	0	% change Spinal BMD (t4-t3)/t3	7.393
573	1)LFD	1)CRE-	2)PTH	0	% change Spinal BMD (t4-t3)/t3	1.55945
618	1)LFD	1)CRE-	2)PTH	0	% change Spinal BMD (t4-t3)/t3	3.64964
619	1)LFD	1)CRE-	2)PTH	0	% change Spinal BMD (t4-t3)/t3	1.94004
719	1)LFD	1)CRE-	2)PTH	0	% change Spinal BMD (t4-t3)/t3	-1.45396
733	1)LFD	1)CRE-	2)PTH	0	% change Spinal BMD (t4-t3)/t3	0.525394
734	1)LFD	1)CRE-	2)PTH	0	% change Spinal BMD (t4-t3)/t3	12.4473
735	1)LFD	1)CRE-	2)PTH	0	% change Spinal BMD (t4-t3)/t3	0.915751
794	1)LFD	1)CRE-	2)PTH	0	% change Spinal BMD (t4-t3)/t3	-5.72451
443	1)LFD	1)CRE-	3)ABL	0	% change Spinal BMD (t4-t3)/t3	-7.38832
456	1)LFD	1)CRE-	3)ABL	0	% change Spinal BMD (t4-t3)/t3	0.517241
459	1)LFD	1)CRE-	3)ABL	0	% change Spinal BMD (t4-t3)/t3	12.234
470	1)LFD	1)CRE-	3)ABL	0	% change Spinal BMD (t4-t3)/t3	3.2491
496	1)LFD	1)CRE-	3)ABL	0	% change Spinal BMD (t4-t3)/t3	2.14286
541	1)LFD	1)CRE-	3)ABL	0	% change Spinal BMD (t4-t3)/t3	5.5666
554	1)LFD	1)CRE-	3)ABL	0	% change Spinal BMD (t4-t3)/t3	-4.72028
558	1)LFD	1)CRE-	3)ABL	0	% change Spinal BMD (t4-t3)/t3	-2.6
559	1)LFD	1)CRE-	3)ABL	0	% change Spinal BMD (t4-t3)/t3	-4.19708
571	1)LFD	1)CRE-	3)ABL	0	% change Spinal BMD (t4-t3)/t3	1.40598
601	1)LFD	1)CRE-	3)ABL	0	% change Spinal BMD (t4-t3)/t3	-3.02521
608	1)LFD	1)CRE-	3)ABL	0	% change Spinal BMD (t4-t3)/t3	5.42797
717	1)LFD	1)CRE-	3)ABL	0	% change Spinal BMD (t4-t3)/t3	-4.81728
732	1)LFD	1)CRE-	3)ABL	0	% change Spinal BMD (t4-t3)/t3	-4.3956
737	1)LFD	1)CRE-	3)ABL	0	% change Spinal BMD (t4-t3)/t3	-1.44665
435	1)LFD	2)CRE+	1)VEH	0	% change Spinal BMD (t4-t3)/t3	-5.51724
444	1)LFD	2)CRE+	1)VEH	0	% change Spinal BMD (t4-t3)/t3	-3.31126
467	1)LFD	2)CRE+	1)VEH	0	% change Spinal BMD (t4-t3)/t3	-1.1194
468	1)LFD	2)CRE+	1)VEH	0	% change Spinal BMD (t4-t3)/t3	4.85893
469	1)LFD	2)CRE+	1)VEH	0	% change Spinal BMD (t4-t3)/t3	2.443
519	1)LFD	2)CRE+	1)VEH	0	% change Spinal BMD (t4-t3)/t3	-8.48287
528	1)LFD	2)CRE+	1)VEH	0	% change Spinal BMD (t4-t3)/t3	2.38854
572	1)LFD	2)CRE+	1)VEH	0	% change Spinal BMD (t4-t3)/t3	0.167224
592	1)LFD	2)CRE+	1)VEH	0	% change Spinal BMD (t4-t3)/t3	-2.8021
617	1)LFD	2)CRE+	1)VEH	0	% change Spinal BMD (t4-t3)/t3	-2.51256
627	1)LFD	2)CRE+	1)VEH	0	% change Spinal BMD (t4-t3)/t3	-0.510204
772	1)LFD	2)CRE+	1)VEH	0	% change Spinal BMD (t4-t3)/t3	-1.20482
455	1)LFD	2)CRE+	2)PTH	0	% change Spinal BMD (t4-t3)/t3	-12.7592
457	1)LFD	2)CRE+	2)PTH	0	% change Spinal BMD (t4-t3)/t3	-1.43369
458	1)LFD	2)CRE+	2)PTH	0	% change Spinal BMD (t4-t3)/t3	2.91595
476	1)LFD	2)CRE+	2)PTH	0	% change Spinal BMD (t4-t3)/t3	1.67504
517	1)LFD	2)CRE+	2)PTH	0	% change Spinal BMD (t4-t3)/t3	-9.05861
518	1)LFD	2)CRE+	2)PTH	0	% change Spinal BMD (t4-t3)/t3	-17.3979
522	1)LFD	2)CRE+	2)PTH	0	% change Spinal BMD (t4-t3)/t3	-4.59016
529	1)LFD	2)CRE+	2)PTH	0	% change Spinal BMD (t4-t3)/t3	-1.2939
537	1)LFD	2)CRE+	2)PTH	0	% change Spinal BMD (t4-t3)/t3	-12.1439
563	1)LFD	2)CRE+	2)PTH	0	% change Spinal BMD (t4-t3)/t3	-0.938086
565	1)LFD	2)CRE+	2)PTH	0	% change Spinal BMD (t4-t3)/t3	-4.811
600	1)LFD	2)CRE+	2)PTH	0	% change Spinal BMD (t4-t3)/t3	-3.76068
718	1)LFD	2)CRE+	2)PTH	0	% change Spinal BMD (t4-t3)/t3	-6.52866
782	1)LFD	2)CRE+	2)PTH	0	% change Spinal BMD (t4-t3)/t3	-5.16899
795	1)LFD	2)CRE+	2)PTH	0	% change Spinal BMD (t4-t3)/t3	-12.8882
436	1)LFD	2)CRE+	3)ABL	0	% change Spinal BMD (t4-t3)/t3	0
442	1)LFD	2)CRE+	3)ABL	0	% change Spinal BMD (t4-t3)/t3	-12.3779
478	1)LFD	2)CRE+	3)ABL	0	% change Spinal BMD (t4-t3)/t3	-2.11726
486	1)LFD	2)CRE+	3)ABL	0	% change Spinal BMD (t4-t3)/t3	-6.71031
495	1)LFD	2)CRE+	3)ABL	0	% change Spinal BMD (t4-t3)/t3	-10.88
520	1)LFD	2)CRE+	3)ABL	0	% change Spinal BMD (t4-t3)/t3	-3.00158
553	1)LFD	2)CRE+	3)ABL	0	% change Spinal BMD (t4-t3)/t3	-3.93701
564	1)LFD	2)CRE+	3)ABL	0	% change Spinal BMD (t4-t3)/t3	-14.311
566	1)LFD	2)CRE+	3)ABL	0	% change Spinal BMD (t4-t3)/t3	1.84843
591	1)LFD	2)CRE+	3)ABL	0	% change Spinal BMD (t4-t3)/t3	-22.6415
602	1)LFD	2)CRE+	3)ABL	0	% change Spinal BMD (t4-t3)/t3	-18.7982
609	1)LFD	2)CRE+	3)ABL	0	% change Spinal BMD (t4-t3)/t3	-4.81283
808	1)LFD	2)CRE+	3)ABL	0	% change Spinal BMD (t4-t3)/t3	-7.97963
322	2)T2DM	1)CRE-	1)VEH	0	% change Spinal BMD (t4-t3)/t3	4.90566
354	2)T2DM	1)CRE-	1)VEH	0	% change Spinal BMD (t4-t3)/t3	8.93617
361	2)T2DM	1)CRE-	1)VEH	0	% change Spinal BMD (t4-t3)/t3	6.97211
368	2)T2DM	1)CRE-	1)VEH	0	% change Spinal BMD (t4-t3)/t3	3.7702
413	2)T2DM	1)CRE-	1)VEH	0	% change Spinal BMD (t4-t3)/t3	1.71103
662	2)T2DM	1)CRE-	1)VEH	0	% change Spinal BMD (t4-t3)/t3	-4.7259
663	2)T2DM	1)CRE-	1)VEH	0	% change Spinal BMD (t4-t3)/t3	10.5809
678	2)T2DM	1)CRE-	1)VEH	0	% change Spinal BMD (t4-t3)/t3	7.10059
684	2)T2DM	1)CRE-	1)VEH	0	% change Spinal BMD (t4-t3)/t3	5.50285
699	2)T2DM	1)CRE-	1)VEH	0	% change Spinal BMD (t4-t3)/t3	5.17598
710	2)T2DM	1)CRE-	1)VEH	0	% change Spinal BMD (t4-t3)/t3	9.5339
711	2)T2DM	1)CRE-	1)VEH	0	% change Spinal BMD (t4-t3)/t3	0.813008
722	2)T2DM	1)CRE-	1)VEH	0	% change Spinal BMD (t4-t3)/t3	5.21739
724	2)T2DM	1)CRE-	1)VEH	0	% change Spinal BMD (t4-t3)/t3	3.49076
741	2)T2DM	1)CRE-	1)VEH	0	% change Spinal BMD (t4-t3)/t3	-2.64085
790	2)T2DM	1)CRE-	1)VEH	0	% change Spinal BMD (t4-t3)/t3	-4.9904
643	2)T2DM	1)CRE-	2)PTH	0	% change Spinal BMD (t4-t3)/t3	5.28302
672	2)T2DM	1)CRE-	2)PTH	0	% change Spinal BMD (t4-t3)/t3	8.53432
677	2)T2DM	1)CRE-	2)PTH	0	% change Spinal BMD (t4-t3)/t3	7.38636
685	2)T2DM	1)CRE-	2)PTH	0	% change Spinal BMD (t4-t3)/t3	1.65441
686	2)T2DM	1)CRE-	2)PTH	0	% change Spinal BMD (t4-t3)/t3	15.1639
707	2)T2DM	1)CRE-	2)PTH	0	% change Spinal BMD (t4-t3)/t3	7.43494
708	2)T2DM	1)CRE-	2)PTH	0	% change Spinal BMD (t4-t3)/t3	15.7113
720	2)T2DM	1)CRE-	2)PTH	0	% change Spinal BMD (t4-t3)/t3	9.44559
725	2)T2DM	1)CRE-	2)PTH	0	% change Spinal BMD (t4-t3)/t3	5.0813
730	2)T2DM	1)CRE-	2)PTH	0	% change Spinal BMD (t4-t3)/t3	5.15873
731	2)T2DM	1)CRE-	2)PTH	0	% change Spinal BMD (t4-t3)/t3	3.96226
779	2)T2DM	1)CRE-	2)PTH	0	% change Spinal BMD (t4-t3)/t3	4.78011
781	2)T2DM	1)CRE-	2)PTH	0	% change Spinal BMD (t4-t3)/t3	13.5189
789	2)T2DM	1)CRE-	2)PTH	0	% change Spinal BMD (t4-t3)/t3	9.22432
793	2)T2DM	1)CRE-	2)PTH	0	% change Spinal BMD (t4-t3)/t3	5.77689
811	2)T2DM	1)CRE-	2)PTH	0	% change Spinal BMD (t4-t3)/t3	-1.39165
328	2)T2DM	1)CRE-	3)ABL	0	% change Spinal BMD (t4-t3)/t3	9.61538
370	2)T2DM	1)CRE-	3)ABL	0	% change Spinal BMD (t4-t3)/t3	10.5809
383	2)T2DM	1)CRE-	3)ABL	0	% change Spinal BMD (t4-t3)/t3	3.42857
406	2)T2DM	1)CRE-	3)ABL	0	% change Spinal BMD (t4-t3)/t3	-1.32013
428	2)T2DM	1)CRE-	3)ABL	0	% change Spinal BMD (t4-t3)/t3	-0.384615
670	2)T2DM	1)CRE-	3)ABL	0	% change Spinal BMD (t4-t3)/t3	8.33333
679	2)T2DM	1)CRE-	3)ABL	0	% change Spinal BMD (t4-t3)/t3	17.1937
687	2)T2DM	1)CRE-	3)ABL	0	% change Spinal BMD (t4-t3)/t3	11.9675
698	2)T2DM	1)CRE-	3)ABL	0	% change Spinal BMD (t4-t3)/t3	10.4563
714	2)T2DM	1)CRE-	3)ABL	0	% change Spinal BMD (t4-t3)/t3	9.98081
726	2)T2DM	1)CRE-	3)ABL	0	% change Spinal BMD (t4-t3)/t3	11.5632
727	2)T2DM	1)CRE-	3)ABL	0	% change Spinal BMD (t4-t3)/t3	7.53138
728	2)T2DM	1)CRE-	3)ABL	0	% change Spinal BMD (t4-t3)/t3	4.48833
810	2)T2DM	1)CRE-	3)ABL	0	% change Spinal BMD (t4-t3)/t3	8.97959
314	2)T2DM	2)CRE+	1)VEH	0	% change Spinal BMD (t4-t3)/t3	1.97239
324	2)T2DM	2)CRE+	1)VEH	0	% change Spinal BMD (t4-t3)/t3	-0.542495
360	2)T2DM	2)CRE+	1)VEH	0	% change Spinal BMD (t4-t3)/t3	2.7668
363	2)T2DM	2)CRE+	1)VEH	0	% change Spinal BMD (t4-t3)/t3	-9.68343
364	2)T2DM	2)CRE+	1)VEH	0	% change Spinal BMD (t4-t3)/t3	-5.62613
384	2)T2DM	2)CRE+	1)VEH	0	% change Spinal BMD (t4-t3)/t3	7.39372
408	2)T2DM	2)CRE+	1)VEH	0	% change Spinal BMD (t4-t3)/t3	0.954198
409	2)T2DM	2)CRE+	1)VEH	0	% change Spinal BMD (t4-t3)/t3	0.546448
424	2)T2DM	2)CRE+	1)VEH	0	% change Spinal BMD (t4-t3)/t3	-1.1215
660	2)T2DM	2)CRE+	1)VEH	0	% change Spinal BMD (t4-t3)/t3	6.07287
706	2)T2DM	2)CRE+	1)VEH	0	% change Spinal BMD (t4-t3)/t3	5.76271
721	2)T2DM	2)CRE+	1)VEH	0	% change Spinal BMD (t4-t3)/t3	2.09524
739	2)T2DM	2)CRE+	1)VEH	0	% change Spinal BMD (t4-t3)/t3	1.95695
742	2)T2DM	2)CRE+	1)VEH	0	% change Spinal BMD (t4-t3)/t3	-1.53846
659	2)T2DM	2)CRE+	2)PTH	0	% change Spinal BMD (t4-t3)/t3	6.23853
669	2)T2DM	2)CRE+	2)PTH	0	% change Spinal BMD (t4-t3)/t3	5.41045
709	2)T2DM	2)CRE+	2)PTH	0	% change Spinal BMD (t4-t3)/t3	-2.56881
713	2)T2DM	2)CRE+	2)PTH	0	% change Spinal BMD (t4-t3)/t3	2.39411
740	2)T2DM	2)CRE+	2)PTH	0	% change Spinal BMD (t4-t3)/t3	0.381679
745	2)T2DM	2)CRE+	2)PTH	0	% change Spinal BMD (t4-t3)/t3	-5.91398
780	2)T2DM	2)CRE+	2)PTH	0	% change Spinal BMD (t4-t3)/t3	-6.97674
788	2)T2DM	2)CRE+	2)PTH	0	% change Spinal BMD (t4-t3)/t3	-5.19931
791	2)T2DM	2)CRE+	2)PTH	0	% change Spinal BMD (t4-t3)/t3	-8.55263
792	2)T2DM	2)CRE+	2)PTH	0	% change Spinal BMD (t4-t3)/t3	-2.60223
809	2)T2DM	2)CRE+	2)PTH	0	% change Spinal BMD (t4-t3)/t3	-4.10959
316	2)T2DM	2)CRE+	3)ABL	0	% change Spinal BMD (t4-t3)/t3	11.4851
320	2)T2DM	2)CRE+	3)ABL	0	% change Spinal BMD (t4-t3)/t3	-4.09982
321	2)T2DM	2)CRE+	3)ABL	0	% change Spinal BMD (t4-t3)/t3	-13.1827
351	2)T2DM	2)CRE+	3)ABL	0	% change Spinal BMD (t4-t3)/t3	-9.15493
352	2)T2DM	2)CRE+	3)ABL	0	% change Spinal BMD (t4-t3)/t3	2.98507
366	2)T2DM	2)CRE+	3)ABL	0	% change Spinal BMD (t4-t3)/t3	-6.08974
371	2)T2DM	2)CRE+	3)ABL	0	% change Spinal BMD (t4-t3)/t3	-1.48148
374	2)T2DM	2)CRE+	3)ABL	0	% change Spinal BMD (t4-t3)/t3	10.6299
410	2)T2DM	2)CRE+	3)ABL	0	% change Spinal BMD (t4-t3)/t3	-3.32103
414	2)T2DM	2)CRE+	3)ABL	0	% change Spinal BMD (t4-t3)/t3	-3.30435
642	2)T2DM	2)CRE+	3)ABL	0	% change Spinal BMD (t4-t3)/t3	-6.25
644	2)T2DM	2)CRE+	3)ABL	0	% change Spinal BMD (t4-t3)/t3	10.3516
671	2)T2DM	2)CRE+	3)ABL	0	% change Spinal BMD (t4-t3)/t3	5.9501
712	2)T2DM	2)CRE+	3)ABL	0	% change Spinal BMD (t4-t3)/t3	-7.69231
715	2)T2DM	2)CRE+	3)ABL	0	% change Spinal BMD (t4-t3)/t3	12.9741
743	2)T2DM	2)CRE+	3)ABL	0	% change Spinal BMD (t4-t3)/t3	-6.62879
744	2)T2DM	2)CRE+	3)ABL	0	% change Spinal BMD (t4-t3)/t3	-6.56304
